# Supplementary material for: Introgression between ecologically distinct species following increased salinity in the Colorado Delta- Worldwide implications for impacted estuary diversity
Source: PeerJ. 2017 Dec 12;5:e4056. doi: 10.7717/peerj.4056 (PMC5731342; doi:10.7717/peerj.4056)
Supplement: Data S1 [file peerj-05-4056-s006.txt]

Data types: morphological, genetic(sequence), genetic(genotype)

morphological data are tabulated in xls files (2)
	1) Colp external morpho.xls
	2) x-ray vertebral data.xls

genetic(sequence) data stored as nex files (3)
	1) Colpichthys RAG1.nex
	2) hubbsi cytb hap only.nex
	3) regis cytb hap + introgressed.nex

genetic(genotype) data tabulated in xls file (1)
	1) Colpichthys MSAT.xls


R code and relevant data files for DAPC can be accessed on github: https://github.com/clflau/Colpichthys_github/
