# Supplementary material for: Introgression between ecologically distinct species following increased salinity in the Colorado Delta- Worldwide implications for impacted estuary diversity
Source: PeerJ. 2017 Dec 12;5:e4056. doi: 10.7717/peerj.4056 (PMC5731342; doi:10.7717/peerj.4056)
Supplement: Data S2 [file peerj-05-4056-s007.xls]

## Sheet: table
Geo	Sample	Cytb	SL	d1-snout	HL/BDL	d2 base length	d2 height	Hd2/Ld2	BDL/SL	d1-sno/SL	dls		Explanation: SL=standard length; d1-snout=snout to first dorsal fin origin; dls=dorsal-lateral scales
7	CohELZ1	h	81.95	52.9	#REF!	6.8	7.8	1.14706	#REF!	0.645516	44
7	CohELZ2	h	56.35	34.9	#REF!	5.4	5.6	1.03704	#REF!	0.619343	43
7	CohELZ6	h	71.75	43.6	#REF!	6.45	6.15	0.953488	#REF!	0.607666	43
7	CohELZ7	h	86.05	52.9	#REF!	7.4	6.45	0.871622	#REF!	0.614759	47
7	CohELZ4	h	68	42.85	#REF!	8.4	7.45	0.886905	#REF!	0.630147	42
7	CohELZ12	h	54.35	34.55	#REF!	9.4	8.45	0.898936	#REF!	0.635695	43
7	CohELZ13	h	67.6	41.95	#REF!	10.4	9.45	0.908654	#REF!	0.620562	44
8	CohSFGb7	h	47.8	30.4	#REF!	5.4	4.1	0.759259	#REF!	0.635983	44
8	CohSFG2	h	58.2	36	#REF!	4.5	4.2	0.933333	#REF!	0.618557	44
8	CohSFG1	h	54.2	34.2	#REF!	4.8	4.6	0.958333	#REF!	0.630996	41
8	CohSFG3	h	26.1	16.75	#REF!	5.8	5.6	0.965517	#REF!	0.641762	45
8	CohSFGb4	h	46.05	27.7	#REF!	6.8	6.6	0.970588	#REF!	0.60152	44
8	CohSFGb5	h	46.3	28.6	#REF!	7.8	7.6	0.974359	#REF!	0.617711	45
8	CohSFGb8	h	45.4	28.4	#REF!	8.8	8.6	0.977273	#REF!	0.625551	43
8	CohSFGb1	h	48.2	29.65	#REF!	9.8	9.6	0.979592	#REF!	0.615145	45
8	CohSFGb10	h	39.8	24.7	#REF!	10.8	10.6	0.981481	#REF!	0.620603	46
6	CohCHY3	h	84.4	54.5	#REF!				#REF!	0.645735	43
6	CohCHY5	h	56.5	37.15	#REF!				#REF!	0.657522	43
6	CohCHY10	h	84.1	51.35	#REF!				#REF!	0.610583	44
6	CohCHY4	h	65.2	41.6	#REF!				#REF!	0.638037	43
6	CohCHY2	h	95.7	60.2	#REF!				#REF!	0.629049	44
6	CohCHY1	h	83	54.3	#REF!				#REF!	0.654217	44
6	CohCHY9	h	60.3	39.25	#REF!				#REF!	0.650912	47
6	CohCHY7	h	80.7	53.3	#REF!				#REF!	0.660471	45
6	CohCHY6	h	65	43.1	#REF!				#REF!	0.663077	46
5	CohTRC3	h	101.18	60.4	#REF!	10.15	4.6	0.453202	#REF!	0.596956	46
5	CohTRC1	h	123.6	80.8	#REF!	11	5.2	0.472727	#REF!	0.653722	44
5	CohTRC2	h	42.2	27.7	#REF!	4.23	3	0.70922	#REF!	0.656398	42
7	CohELZ3	r	63	39	#REF!				#REF!	0.619048	43
7	CohELZ11	r	57.8	35.85	#REF!				#REF!	0.620242	43
7	CohELZ10	r	66.8	41.65	#REF!	6.25	5.05	0.808	#REF!	0.623503	45
8	CohSFGb9	r	39	23.8	#REF!	3.8	3.5	0.921053	#REF!	0.610256	42
6	CohCHY8	r	61.3	38.85	#REF!				#REF!	0.633768	43
4	CohSGU1	r	54.2	33.1	#REF!			#DIV/0!	#REF!	0.610701	46
3	CohPRIc1	r	74.5	43.45	#REF!	7.9	5.35	0.677215	#REF!	0.583221	51
3	CohPRIc2	r	72.3	43.1	#REF!	7.35	4.75	0.646259	#REF!	0.596127	46
4	CorSGU1	r	108.95	61.3	#REF!			#DIV/0!	#REF!	0.562643	47
3	CorPRIc1	r	70.8	40.65	#REF!	7.5	5.75	0.766667	#REF!	0.574153	50
3	CorPRIc2	r	75.15	42.3	#REF!	8.5	6.75	0.794118	#REF!	0.562874	52
3	CorPRIc3	r	72.7	42.3	#REF!	9.5	7.75	0.815789	#REF!	0.581843	49
3	CorPRIc4	r	67.65	38.75	#REF!	10.5	8.75	0.833333	#REF!	0.572801	50
3	CorPRIc5	r	77.95	46.4	#REF!	11.5	9.75	0.847826	#REF!	0.595253	50
3	CorPRIc6	r	80.1	47.1	#REF!				#REF!	0.588015	52
3	CorPRIc7	r	72.8	44.8	#REF!				#REF!	0.615385	51
3	CorPRIc8	r	77.9	46.15	#REF!				#REF!	0.592426	47
9	CorADR1	r	55.1	32.4	#REF!			#DIV/0!	#REF!	0.588022	51
9	CorADR2	r	53.9	31	#REF!			#DIV/0!	#REF!	0.575139	50
9	CorADR3	r	50.55	29.9	#REF!			#DIV/0!	#REF!	0.591494	50
9	CorADR4	r	48.25	28.6	#REF!			#DIV/0!	#REF!	0.592746	52
9	CorADR5	r	53.6	30.65	#REF!			#DIV/0!	#REF!	0.571828	53
9	CorADR6	r	47.3	28	#REF!			#DIV/0!	#REF!	0.591966	50
9	CorADR7	r	55.2	32.8	#REF!			#DIV/0!	#REF!	0.594203	52
9	CorADR8	r	47.9	27.95	#REF!			#DIV/0!	#REF!	0.583507	51
9	CorADR9	r	44	27	#REF!			#DIV/0!	#REF!	0.613636	51
9	CorADR10	r	48	29	#REF!			#DIV/0!	#REF!	0.604167	52
12	CorYAV2	r	48.45	27.45	#REF!	5.4	3.15	0.583333	#REF!	0.566563	51
12	CorYAV3	r	46.1	27.75	#REF!	5.75	2.9	0.504348	#REF!	0.601952	52
12	CorYAV1	r	44.9	26.25	#REF!	5	3	0.6	#REF!	0.584633	49
12	CorYAV4	r	26.35	14.65	#REF!	6	4	0.666667	#REF!	0.555977	52
12	CorYAV5	r	24.8	13.6	#REF!	7	5	0.714286	#REF!	0.548387	51
12	CorYAV6	r	35.5	20.45	#REF!	8	6	0.75	#REF!	0.576056	51
12	CorYAV7	r	26.1	14.6	#REF!	9	7	0.777778	#REF!	0.559387	48
11	CorSLD1	r	91.4	52.35	#REF!	11.2	5.12	0.457143	#REF!	0.572757	53
2	CorESM1	r	98.35	54.2	#REF!				#REF!	0.551093	55
10	CorNWC1	r	47.65	28.3	#REF!				#REF!	0.593914	49
10	CorNWC2	r	47.3	27.35	#REF!				#REF!	0.578224	52
10	CorNWC3	r	27.1	16.65	#REF!				#REF!	0.614391	49
10	CorNWC4	r	27.5	16.6	#REF!				#REF!	0.603636	51
10	CorNWC5	r	28.9	17.8	#REF!				#REF!	0.615917	51
1	CorANI2	r	37.25	20.7	#REF!				#REF!	0.555705	54
1	CorANI4	r	38.6	22	#REF!				#REF!	0.569948	54
1	CorANI1	r	34	20.5	#REF!				#REF!	0.602941	57
1	CorANI7	r	35.5	21.35	#REF!				#REF!	0.601408	55
1	CorANI8	r	32.85	19.15	#REF!				#REF!	0.582953	54
1	CorANI9	r	31.85	19.2	#REF!				#REF!	0.602826	54
1	CorANI10	r	33.6	19.75	#REF!				#REF!	0.587798	55
1	CorANI3	r	33.6	18.7						0.556548	53
1	CorANI5	r	36.2	21.4						0.59116	55
1	CorANI6	r	38.4	22						0.572917	51
10	CorNWC6	r	27	16						0.592593	50
10	CorNWC7	r	29.6	16.7						0.564189	52
10	CorNWC8	r	28.2	16.7						0.592199	52
8	CohSFG4	h	30.2	18.3						0.60596	42
8	CohSFG5	h	30	18.7						0.623333	42
8	CohSFG6	h	30.6	17.6						0.575163	45
8	CohSFG7	h	30.9	18.7						0.605178	43
8	CohSFGb11		40	23.7						0.5925	44
8	CohSFGb12		33.1	20.7						0.625378	45
8	CohSFGb2		35.2	23.1						0.65625	45
8	CohSFGb3		43.5	27.4						0.629885	46
8	CohSFGb5		47	29.2						0.621277	46
8	CohSFGb6		36.7	23.4						0.637602	44
7	CohELZ14		62.5	37.8						0.6048	44
7	CohELZ15		66.2	42.4						0.640483	45
7	CohELZ16		57.9	37.8						0.65285	44
7	CohELZ17		91	57.1						0.627473	46
7	CohELZ18		100.4	65.7						0.654382	46
7	CohELZ5		98.5	65						0.659898	50
7	CohELZ8		81.1	50.3						0.620222	44
7	CohELZ9		63.9	41.5						0.649452	44
6	CohCHY11		95	61.8						0.650526	46
6	CohCHY12		101.9	60.7						0.595682	46
6	CohCHY13		84.1	51.4						0.611177	47
6	CohCHY14		93.6	55.2						0.589744	47
6	CohCHY15		83.9	53.2						0.634088	48
4	CorSGU2		75.7	45.1						0.595773	51
	Scripps	h/r	SL	d1-snout	HL/BDL				BDL/SL	d1-sno/SL	dls
7.5	SIO 81-158 L	SIO-h	51.55	32.3	#REF!				#REF!	0.626576	43
7.5	SIO 81-158 S	SIO-h	32.1	20.1	#REF!				#REF!	0.626168	40
7.25	SIO 81-161	SIO-h	73.4	48.5	#REF!				#REF!	0.660763	45
6.5	SIO 81-156	SIO-h	79.3	49.65	#REF!				#REF!	0.626103	43
2.5	SIO 68-46 1	SIO-h?	117.6	65.9	#REF!				#REF!	0.560374	49
2.5	SIO 68-46 2	SIO-h?	113.5	62.4	#REF!				#REF!	0.54978	49
2.5	SIO 68-46 16	SIO-h	126.7	75.9	#REF!				#REF!	0.599053	44
2.5	SIO 68-46 3	SIO-h?	124.3	65.35						0.525744	48
2.5	SIO 68-46 4	SIO-h?	138.1	75.45						0.546343	51
2.5	SIO 68-46 5	SIO-h?	144.4	76.35						0.52874	51
2.5	SIO 68-46 6	SIO-h?	123.8	67						0.541195	51
2.5	SIO 68-46 7	SIO-h?	126.5	68.55						0.541897	50
2.5	SIO 68-46 8	SIO-h?	120.4	64.5						0.535714	48
2.5	SIO 68-46 9	SIO-h?	119.8	69.2						0.577629	48
2.5	SIO 68-46 10	SIO-h?	115.65	62.5						0.540424	50
2.5	SIO 68-46 11	SIO-h?	121.45	66.1						0.544257	53
2.5	SIO 68-46 12	SIO-h?	125.9	68.5						0.544083	51
2.5	SIO 68-46 13	SIO-h?	116.6	64.4						0.552316	50
2.5	SIO 68-46 14	SIO-h?	119.1	62.9						0.528128	51
2.5	SIO 68-46 15	SIO-h?	116.4	63.9						0.548969	49
11.5	SIO 60-484 1	SIO-r	115.55	63.2	#REF!				#REF!	0.546949	51
11.5	SIO 60-484 2	SIO-r	101.1	57	#REF!				#REF!	0.563798	50
11.5	SIO 60-484 3	SIO-r	116.3	65	#REF!				#REF!	0.558899	50
10.3	SIO 63-532	SIO-r	101.2	58.75	#REF!				#REF!	0.580534	54
10.5	SIO 63-531 1	SIO-r	156.3	83.3	#REF!				#REF!	0.532949	50
