# Supplementary material for: Introgression between ecologically distinct species following increased salinity in the Colorado Delta- Worldwide implications for impacted estuary diversity
Source: PeerJ. 2017 Dec 12;5:e4056. doi: 10.7717/peerj.4056 (PMC5731342; doi:10.7717/peerj.4056)
Supplement: Data S3 [file peerj-05-4056-s008.xls]

## Sheet: Geo Sorted
	Odont08	CA	Odont09	CA	Odont11	CA	B18	GT	B19	GT	B39	GT
CorADR1	150	150	173	173	156	156	295	313	No Peak	No Peak	252	252
CorADR2	150	150	173	173	156	156	275	281	226	234	252	252
CorADR3	150	158	173	173	156	156	289	289	228	232	252	252
CorADR4	150	166	173	173	156	158	281	283	232	234	252	252
CorADR5	No Peak	No Peak	173	173	156	156	277	285	228	232	252	252
CorADR6	162	162	173	173	156	156	281	295	234	238	252	252
CorADR7	158	158	173	173	156	156	285	285	232	234	252	252
CorADR8	158	158	173	173	156	156	293	295	228	232	252	252
CorADR9	158	164	173	173	154	156	281	289	232	234	252	252
CorNWC1	158	158	171	173	156	156	285	289	234	240	252	252
CorNWC2	158	158	173	173	156	156	285	289	234	234	252	252
CorNWC3	158	164	173	173	156	156	285	295	234	234	252	252
CorNWC4	154	164	173	173	156	156	275	295	232	234	252	252
CorNWC5	158	166	173	173	156	156	293	293	232	234	252	252
CorNWC6	158	166	173	173	156	156	283	289	228	234	252	252
CorNWC7	162	164	173	173	156	156	287	289	234	234	252	252
CorNWC8	148	162	171	173	156	156	285	287	234	238	252	252
CohSFG1	158	158	173	173	154	156	289	293	226	230	256	264
CohSFG2	152	158	173	179	156	156	293	293	224	232	254	266
CohSFG3	166	166	173	173	154	158	289	291	224	228	254	256
CohSFG4	150	154	173	173	156	158	291	314	224	228	254	256
CohSFG5	150	160	173	173	156	156	277	279	230	232	256	258
CohSFG6	No Peak	No Peak	173	173	156	156	277	287	224	230	254	264
CohSFG7	160	168	173	173	156	156	279	306	228	228	254	254
CohSFGb1	150	150	173	173	156	158	281	293	224	228	254	256
CohSFGb10	150	160	173	175	156	156	285	285	228	232	254	254
CohSFGb11	150	150	173	173	156	156	283	306	224	228	252	266
CohSFGb12	160	160	171	175	156	156	277	291	230	232	254	254
CohSFGb2	150	166	161	173	156	156	293	302	228	230	254	256
CohSFGb3	158	158	173	173	156	156	287	293	228	228	254	254
CohSFGb4	150	150	173	173	156	156	281	287	224	232	254	254
CohSFGb7	150	156	173	173	156	156	291	291	228	234	254	254
CohSFGb8	164	164	173	173	156	156	291	295	224	232	254	271
CohSFGb9	160	160	160	173	156	156	283	287	232	232	254	254
CohELZ1	164	164	171	173	156	156	281	299	230	232	254	268
CohELZ10	150	168	173	175	156	156	304	304	224	228	254	258
CohELZ11	152	162	173	175	156	158	289	331	228	232	254	266
CohELZ12	150	158	161	173	154	156	281	289	228	234	264	264
CohELZ13	150	150	173	173	156	156	287	297	228	232	256	258
CohELZ14	150	160	171	179	156	156	318	320	224	224	254	256
CohELZ15	150	162	171	173	156	156	289	333	230	230	254	258
CohELZ16	150	150	165	173	156	156	279	306	226	230	254	254
CohELZ17	150	154	173	173	156	156	287	289	230	232	254	254
CohELZ18	150	150	171	171	156	156	289	289	232	232	256	266
CohELZ2	150	150	173	173	156	156	279	287	224	224	254	256
CohELZ3	150	150	173	173	156	156	279	289	224	228	256	258
CohELZ4	162	162	173	173	156	158	297	302	228	230	254	254
CohELZ5	158	160	173	173	156	158	283	291	230	232	252	254
CohELZ6	150	166	171	173	158	158	287	318	224	230	254	254
CohELZ7	150	150	165	173	156	158	293	306	224	234	254	254
CohELZ8	160	164	173	173	156	156	287	291	228	232	254	258
CohELZ9	152	160	173	173	156	156	291	295	228	230	254	264
CohCHY1	150	150	173	173	156	156	275	306	224	228	254	268
CohCHY10	152	152	173	175	156	158	285	293	228	234	254	254
CohCHY11	150	158	173	173	158	158	304	318	232	232	254	256
CohCHY12	154	154	173	173	156	156	304	304	228	230	254	254
CohCHY13	150	158	173	173	156	156	295	299	226	232	254	256
CohCHY14	158	160	173	175	154	156	281	287	228	232	254	271
CohCHY15	146	152	173	173	156	156	281	297	224	232	254	254
CohCHY2	154	154	173	173	156	156	281	283	224	230	254	254
CohCHY3	154	154	173	175	156	158	289	291	228	230	254	256
CohCHY4	154	160	173	173	156	156	285	295	224	228	254	254
CohCHY5	150	152	173	173	156	158	293	295	232	232	254	254
CohCHY6	154	154	173	173	156	156	291	299	224	230	254	254
CohCHY7	150	160	173	175	156	156	285	289	228	232	254	256
CohCHY8	150	160	173	173	156	158	310	316	228	234	254	262
CohCHY9	154	154	173	173	156	156	293	316	224	232	252	254
CohTRC1	148	148	173	173	154	158	283	316	228	230	252	254
CohTRC2	154	162	171	173	156	156	283	291	228	228	254	254
CohTRC3	148	154	173	173	156	156	285	306	228	232	252	254
CohSGU1	148	164	173	173	156	156	281	295	228	230	252	254
CorSGU1	162	162	173	173	156	158	287	299	224	236	252	254
CorSGU2	148	164	171	173	156	156	289	306	224	234	252	252
CohPRIc1	148	148	173	173	156	156	289	293	232	234	252	252
CohPRIc2	154	164	173	173	156	156	281	299	228	234	264	268
CorPRIc1	162	162	173	173	156	156	283	287	228	232	252	258
CorPRIc2	164	164	173	173	156	156	295	299	228	232	252	252
CorPRIc3	156	158	173	173	156	156	289	293	228	234	252	252
CorPRIc4	158	158	173	173	156	156	283	291	232	234	252	252
CorPRIc5	160	160	173	173	156	156	283	285	232	234	252	252
CorPRIc6	158	158	173	173	154	156	281	295	228	234	252	254
CorPRIc7	166	166	173	173	156	156	281	283	234	234	252	252
CorPRIc8	160	160	173	175	156	158	281	281	228	232	252	254
CorESM1	150	158	171	173	156	156	283	289	232	234	252	252
CorSLD1	158	164	173	173	156	156	287	291	234	234	252	252
CorYAV1	164	164	173	173	156	156	281	287	234	234	252	252
CorYAV2	154	160	173	173	156	156	289	289	236	240	252	252
CorYAV3	150	158	173	173	156	156	283	287	234	240	252	252
CorYAV4	158	158	173	173	156	156	281	287	234	236	252	252
CorYAV5	154	154	171	173	156	156	281	287	232	232	252	252
CorYAV6	150	158	173	173	156	156	281	285	234	234	252	252
CorYAV7	158	158	173	173	156	156	281	297	234	234	252	252
CorANI1	158	158	173	173	156	156	281	289	234	234	252	252
CorANI2	162	162	173	173	156	156	283	289	234	234	252	252
CorANI3	No Peak	No Peak	173	173	156	156	283	289	234	234	252	252
CorANI4	160	160	173	173	156	156	281	283	No Peak	No Peak	252	252
CorANI5	154	154	173	173	156	156	283	283	234	234	252	252
CorANI6	160	170	173	173	156	156	289	289	234	234	252	252
CorANI7	158	164	173	173	156	156	289	289	234	234	252	252
CorANI8	No Peak	No Peak	173	173	156	156	281	289	234	234	252	252
CorANI9	No Peak	No Peak	173	173	156	156	281	289	234	234	252	252
LsaADR1	168	170	169	173			263	273	230	238
