# Supplementary material for: Introgression between ecologically distinct species following increased salinity in the Colorado Delta- Worldwide implications for impacted estuary diversity
Source: PeerJ. 2017 Dec 12;5:e4056. doi: 10.7717/peerj.4056 (PMC5731342; doi:10.7717/peerj.4056)
Supplement: Data S4 [file peerj-05-4056-s009.nex]

#NEXUS
begin data;
dimensions ntax=71 nchar=975;
format datatype=dna missing=? gap=-;
matrix
CorANI2       ATGGAGGGGCTGAGAGAGAGCGGGATGGAAGACAGCGCTTGCACCTCAGGGTTTAGCGTCATGATCAAGGAATGCTGTGATGGCATGGGTGATGTCAGCGAGAAACATGGTGGAGGACCAGTTGTGCCTGAGAAGGCTGTCCGCTTCTCTTTCACTATTATGTCTGTGTCTGTCCAGGCAGAGGATGAGAAGGAAGAGGTTACCGTTTTCAGAGAGCCAAAGCCAAACTCAGAACTGTCCTGTAAGCCCCTTTGCCTGATGTTTGTGGATGAGTCAGACCATGAGACTCTCACAGCTGTCTTGGGGCCTATTGTTGCAGAGCGTAATGCAATGAAGGAGAGCAGGCTCATCCTGTCCATGGGAGGTATGCTGCGCTCCTTTCGCTTCCACTTCAGGGGCACGGGATATGATGAAAAAATGGTACGTGATATGGAGGGCCTGGAGGCTTCCGGGTCCACTTATGTCTGCACTCTGTGTGACTCCAGTCGTCCAGAGGCTGCCCAAAACATGGTGTTACATTCCATCACCCGTAATCATGATGAGAACCTAGAGCGTTATGAAATATGGAGAACAAACCCCTTTTCTGAGTCTGCGGATGAGCTACGAGACAGAGTCAAAGGAGTCTCTGCCAAGCCCTTTATGGAGATGCAGCCCACATTAGATGCATTACACTGTGACATTGGCAATGCGACTGAATTCTACAAAATCTTCCAGGATGAGATTGGGGAGGTGTTCAAAAAGGCCAACCCCAGTCGGGAGGAACGGCGCAGCTGGAGGGCAGCCTTAGATAAACAGCTGAGGAAGAACATTAAGCTTAAACCAGTAATGAGGATGAATGGGAACTATGCTCGCAAGCTAATGACCCTGGAGGCTGTGGAGGTGGTGTGTGAACTGGTGCCCTCAGAAGAAAGGAGAGAGGCCCTAAGGGAGCTTATGAGGCTCTACCTCCAGATGAAGCCTGTGTGGCGCGCCACC
CorADR2       ATGGAGGGGCTGAGAGAGAGCGGGATGGAAGACAGCGCTTGCACCTCAGGGTTTAGCGTCATGATCAAGGAATGCTGTGATGGCATGGGTGATGTCAGCGAGAAACATGGTGGAGGACCAGTTGTGCCTGAGAAGGCTGTCCGCTTCTCTTTCACTATTATGTCTGTGTCTGTCCAGGCAGAGGATGAGAAGGAAGAGGTTACCGTTTTCAGAGAGCCAAAGCCAAACTCAGAACTGTCCTGTAAGCCCCTTTGCCTGATGTTTGTGGATGAGTCAGACCATGAGACTCTCACAGCTGTCTTGGGGCCTATTGTTGCAGAGCGTAATGCAATGAAGGAGAGCAGGCTCATCCTGTCCATGGGAGGTATGCTGCGCTCCTTTCGCTTCCACTTCAGGGGCACGGGATATGATGAAAAAATGGTACGTGATATGGAGGGCCTGGAGGCTTCCGGGTCCACTTATGTCTGCACTCTGTGTGACTCCAGTCGTCCAGAGGCTGCCCAAAACATGGTGTTACATTCCATCACCCGTAATCATGATGAGAACCTAGAGCGTTATGAAATATGGAGAACAAACCCCTTTTCTGAGTCTGCGGATGAGCTACGAGACAGAGTCAAAGGAGTCTCTGCCAAGCCCTTTATGGAGATGCAGCCCACATTAGATGCATTACACTGTGACATTGGCAATGCGACTGAATTCTACAAAATCTTCCAGGATGAGATTGGGGAGGTGTTCAAAAAGGCCAACCCCAGTCGGGAGGAACGGCGCAGCTGGAGGGCAGCCTTAGATAAACAGCTGAGGAAGAACATTAAGCTTAAACCAGTAATGAGGATGAATGGGAACTATGCTCGCAAGCTAATGACCCTGGAGGCTGTGGAGGTGGTGTGTGAACTGGTGCCCTCAGAAGAAAGGAGAGAGGCCCTAAGGGAGCTTATGAGGCTCTACCTCCAGATGAAGCCTGTGTGGCGCGCCACC
CorSGU1       ATGGAGGGGCTGAGAGAGAGCGGGATGGAAGACAGCGCTTGCACCTCAGGGTTTAGCGTCATGATCAAGGAATGCTGTGATGGCATGGGTGATGTCAGCGAGAAACATGGTGGAGGACCAGTTGTGCCTGAGAAGGCTGTCCGCTTCTCTTTCACTATTATGTCTGTGTCTGTCCAGGCAGAGGATGAGAAGGAAGAGGTTACCGTTTTCAGAGAGCCAAAGCCAAACTCAGAACTGTCCTGTAAGCCCCTTTGCCTGATGTTTGTGGATGAGTCAGACCATGAGACTCTCACAGCTGTCTTGGGGCCTATTGTTGCAGAGCGTAATGCAATGAAGGAGAGCAGGCTCATCCTGTCCATGGGAGGTATGCTGCGCTCCTTTCGCTTCCACTTCAGGGGCACGGGATATGATGAAAAAATGGTACGTGATATGGAGGGCCTGGAGGCTTCCGGGTCCACTTATGTCTGCACTCTGTGTGACTCCAGTCGTCCAGAGGCTGCCCAAAACATGGTGTTACATTCCATCACCCGTAATCATGATGAGAACCTAGAGCGTTATGAAATATGGAGAACAAACCCCTTTTCTGAGTCTGCGGATGAGCTACGAGACAGAGTCAAAGGAGTCTCTGCCAAGCCCTTTATGGAGATGCAGCCCACATTAGATGCATTACACTGTGACATTGGCAATGCGACTGAATTCTACAAAATCTTCCAGGATGAGATTGGGGAGGTGTTCAAAAAGGCCAACCCCAGTCGGGAGGAACGGCGCAGCTGGAGGGCAGCCTTAGATAAACAGCTGAGGAAGAACATTAAGCTTAAACCAGTAATGAGGATGAATGGGAACTATGCTCGCAAGCTAATGACCCTGGAGGCTGTGGAGGTGGTGTGTGAACTGGTGCCCTCAGAAGAAAGGAGAGAGGCCCTAAGGGAGCTTATGAGGCTCTACCTCCAGATGAAGCCTGTGTGGCGCGCCACC
CorADR3       ATGGAGGGGCTGAGAGAGAGCGGGATGGAAGACAGCGCTTGCACCTCAGGGTTTAGCGTCATGATCAAGGAATGCTGTGATGGCATGGGTGATGTCAGCGAGAAACATGGTGGAGGACCAGTTGTGCCTGAGAAGGCTGTCCGCTTCTCTTTCACTATTATGTCTGTGTCTGTCCAGGCAGAGGATGAGAAGGAAGAGGTTACCGTTTTCAGAGAGCCAAAGCCAAACTCAGAACTGTCCTGTAAGCCCCTTTGCCTGATGTTTGTGGATGAGTCAGACCATGAGACTCTCACAGCTGTCTTGGGGCCTATTGTTGCAGAGCGTAATGCAATGAAGGAGAGCAGGCTCATCCTGTCCATGGGAGGTATGCTGCGCTCCTTTCGCTTCCACTTCAGGGGCACGGGATATGATGAAAAAATGGTACGTGATATGGAGGGCCTGGAGGCTTCCGGGTCCACTTATGTCTGCACTCTGTGTGACTCCAGTCGTCCAGAGGCTGCCCAAAACATGGTGTTACATTCCATCACCCGTAATCATGATGAGAACCTAGAGCGTTATGAAATATGGAGAACAAACCCCTTTTCTGAGTCTGCGGATGAGCTACGAGACAGAGTCAAAGGAGTCTCTGCCAAGCCCTTTATGGAGATGCAGCCCACATTAGATGCATTACACTGTGACATTGGCAATGCGACTGAATTCTACAAAATCTTCCAGGATGAGATTGGGGAGGTGTTCAAAAAGGCCAACCCCAGTCGGGAGGAACGGCGCAGCTGGAGGGCAGCCTTAGATAAACAGCTGAGGAAGAACATTAAGCTTAAACCAGTAATGAGGATGAATGGGAACTATGCTCGCAAGCTAATGACCCTGGAGGCTGTGGAGGTGGTGTGTGAACTGGTGCCCTCAGAAGAAAGGAGAGAGGCCCTAAGGGAGCTTATGAGGCTCTACCTCCAGATGAAGCCTGTGTGGCGCGCCACC
CohSGU1       ATGGAGGGGCTGAGAGAGAGCGGGATGGAAGACAGCGCTTGCACCTCAGGGTTTAGCGTCATGATCAAGGAATGCTGTGATGGCATGGGTGATGTCAGCGAGAAACATGGTGGAGGACCAGTTGTGCCTGAGAAGGCTGTCCGCTTCTCTTTCACTATTATGTCTGTGTCTGTCCAGGCAGAGGATGAGAAGGAAGAGGTTACYGTTTTCAGAGAGCCAAAGCCAAACTCAGAACTGTCCTGTAAGCCCCTTTGCCTGATGTTTGTGGATGAGTCAGACCATGAGACTCTCACAGCTGTCTTGGGGCCTATTGTTGCAGAGCGTAATGCAATGAAGGAGAGCAGGCTCATCCTGTCCATGGGAGGTATGCTGCGCTCCTTTCGCTTCCACTTCAGGGGCACGGGATATGATGAAAAAATGGTACGTGATATGGAGGGCCTGGAGGCTTCCGGGTCCACTTATGTCTGCACTCTGTGTGACTCCAGTCGTCCAGAGGCTGCCCAAAACATGGTGTTACATTCCATCACCCGTAATCATGATGAGAACCTAGAGCGTTATGAAATATGGAGAACAAACCCCTTTTCTGAGTCTGCGGATGAGCTACGAGACAGAGTCAAAGGAGTCTCTGCCAAGCCCTTTATGGAGATGCAGCCCACATTAGATGCATTACACTGTGACATTGGCAATGCGACTGAATTCTACAAAATCTTCCAGGAYGAGATTGGGGAGGTGTTCAAAAAGGCCAACCCCAGTCGGGAGGAACGGCGCAGCTGGAGGGCAGCCTTAGATAAACAGCTGAGGAAGAACATTAAGCTTAAACCAGTAATGAGGATGAATGGGAACTATGCTCGCAAGCTAATGACCCTGGAGGCTGTGGAGGTGGTGTGTGAACTGGTGCCCTCAGAAGARAGGAGAGAGGCCCTAAGGGAGCTTATGAGGCTCTACCTCCAGATGAAGCCTGTGTGGCGCGCCACC
CorPRIc5      ATGGAGGGGCTGAGAGAGAGCGGGATGGAAGACAGCGCTTGCACCTCAGGGTTTAGCGTCATGATCAAGGAATGCTGTGATGGCATGGGTGATGTCAGCGAGAAACATGGTGGAGGACCAGTTGTGCCTGAGAAGGCTGTCCGCTTCTCTTTCACTATTATGTCTGTGTCTGTCCAGGCAGAGGATGAGAAGGAAGAGGTTACCGTTTTCAGAGAGCCAAAGCCAAACTCAGAACTGTCCTGTAAGCCCCTTTGCCTGATGTTTGTGGATGAGTCAGACCATGAGACTCTCACAGCTGTCTTGGGGCCTATTGTTGCAGAGCGTAATGCAATGAAGGAGAGCAGGCTCATCCTGTCCATGGGAGGTATGCTGCGCTCCTTTCGCTTCCACTTCAGGGGCACGGGATATGATGAAAAAATGGTACGTGATATGGAGGGCCTGGAGGCTTCCGGGTCCACTTATGTCTGCACTCTGTGTGACTCCAGTCGTCCAGAGGCTGCCCAAAACATGGTGTTACATTCCATCACCCGTAATCATGATGAGAACCTAGAGCGTTATGAAATATGGAGAACAAACCCCTTTTCTGAGTCTGCGGATGAGCTACGAGACAGAGTCAAAGGAGTCTCTGCCAAGCCCTTTATGGAGATGCAGCCCACATTAGATGCATTACACTGTGACATTGGCAATGCGACTGAATTCTACAAAATCTTCCAGGATGAGATTGGGGAGGTGTTCAAAAAGGCCAACCCCAGTCGGGAGGAACGGCGCAGCTGGAGGGCAGCCTTAGATAAACAGCTGAGGAAGAACATTAAGCTTAAACCAGTAATGAGGATGAATGGGAACTATGCTCGCAAGCTAATGACCCTGGAGGCTGTGGAGGTGGTGTGTGAACTGGTGCCCTCAGAAGAAAGGAGAGAGGCCCTAAGGGAGCTTATGAGGCTCTACCTCCAGATGAAGCCTGTGTGGCGCGCCACC
CorPRIc2      ATGGAGGGGCTGAGAGAGAGCGGGATGGAAGACAGCGCTTGCACCTCAGGGTTTAGCGTCATGATCAAGGAATGCTGTGATGGCATGGGTGATGTCAGCGAGAAACATGGTGGAGGACCAGTTGTGCCTGAGAAGGCTGTCCGCTTCTCTTTCACTATTATGTCTGTGTCTGTCCAGGCAGAGGATGAGAAGGAAGAGGTTACCGTTTTCAGAGAGCCAAAGCCAAACTCAGAACTGTCCTGTAAGCCCCTTTGCCTGATGTTTGTGGATGAGTCAGACCATGAGACTCTCACAGCTGTCTTGGGGCCTATTGTTGCAGAGCGTAATGCAATGAAGGAGAGCAGGCTCATCCTGTCCATGGGAGGTATGCTGCGCTCCTTTCGCTTCCACTTCAGGGGCACGGGATATGATGAAAAAATGGTACGTGATATGGAGGGCCTGGAGGCTTCCGGGTCCACTTATGTCTGCACTCTGTGTGACTCCAGTCGTCCAGAGGCTGCCCAAAACATGGTGTTACATTCCATCACCCGTAATCATGATGAGAACCTAGAGCGTTATGAAATATGGAGAACAAACCCCTTTTCTGAGTCTGCGGATGAGCTACGAGACAGAGTCAAAGGAGTCTCTGCCAAGCCCTTTATGGAGATGCAGCCCACATTAGATGCATTACACTGTGACATTGGCAATGCGACTGAATTCTACAAAATCTTCCAGGATGAGATTGGGGAGGTGTTCAAAAAGGCCAACCCCAGTCGGGAGGAACGGCGCAGCTGGAGGGCAGCCTTAGATAAACAGCTGAGGAAGAACATTAAGCTTAAACCAGTAATGAGGATGAATGGGAACTATGCTCGCAAGCTAATGACCCTGGAGGCTGTGGAGGTGGTGTGTGAACTGGTGCCCTCAGAAGAAAGGAGAGAGGCCCTAAGGGAGCTTATGAGGCTCTACCTCCAGATGAAGCCTGTGTGGCGCGCCACC
CorPRIc1      ATGGAGGGGCTGAGAGAGAGCGGGATGGAAGACAGCGCTTGCACCTCAGGGTTTAGCGTCATGATCAAGGAATGCTGTGATGGCATGGGTGATGTCAGCGAGAAACATGGTGGAGGACCAGTTGTGCCTGAGAAGGCTGTCCGCTTCTCTTTCACTATTATGTCTGTGTCTGTCCAGGCAGAGGATGAGAAGGAAGAGGTTACCGTTTTCAGAGAGCCAAAGCCAAACTCAGAACTGTCCTGTAAGCCCCTTTGCCTGATGTTTGTGGATGAGTCAGACCATGAGACTCTCACAGCTGTCTTGGGGCCTATTGTTGCAGAGCGTAATGCAATGAAGGAGAGCAGGCTCATCCTGTCCATGGGAGGTATGCTGCGCTCCTTTCGCTTCCACTTCAGGGGCACGGGATATGATGAAAAAATGGTACGTGATATGGAGGGCCTGGAGGCTTCCGGGTCCACTTATGTCTGCACTCTGTGTGACTCCAGTCGTCCAGAGGCTGCCCAAAACATGGTGTTACATTCCATCACCCGTAATCATGATGAGAACCTAGAGCGTTATGAAATATGGAGAACAAACCCCTTTTCTGAGTCTGCGGATGAGCTACGAGACAGAGTCAAAGGAGTCTCTGCCAAGCCCTTTATGGAGATGCAGCCCACATTAGATGCATTACACTGTGACATTGGCAATGCGACTGAATTCTACAAAATCTTCCAGGAYGAGATTGGGGAGGTGTTCAAAAAGGCCAACCCCAGTCGGGAGGAACGGCGCAKCTGGAGGGCAGCCTTAGATAAACAGCTGAGGAAGAACATTAAGCTTAAACCAGTAATGAGGATGAATGGGAACTATGCTCGCAAGCTAATGACCCTGGAGGCTGTGGAGGTGGTGTGTGAACTGGTGCCCTCAGAAGARAGGAGAGAGGCCCTAAGGGAGCTTATGAGGCTCTACCTCCAGATGAAGCCTGTGTGGCGCGCCACC
CohELZ11      ATGGAGGGGCTGAGAGAGAGCGGGATGGAAGACAGCGCTTGCACCTCAGGGTTTAGCGTCATGATCAAGGAATGCTGTGATGGCATGGGTGATGTCAGCGAGAAACATGGTGGAGGACCAGTTGTGCCTGAGAAGGCTGTCCGCTTCTCTTTCACTATTATGTCTGTGTCTGTCCAGGCAGAGGATGAGAAGGAAGAGGTTACCGTTTTCAGAGAGCCAAAGCCAAACTCAGAACTGTCCTGTAAGCCCCTTTGCCTGATGTTTGTGGATGAGTCAGACCATGAGACTCTCACAGCTGTCTTGGGGCCTATTGTTGCAGAGCGTAATGCAATGAAGGAGAGCAGGCTCATCCTGTCCATGGGAGGTATGCTGCGCTCCTTTCGCTTCCACTTCAGGGGCACGGGATATGATGAAAAAATGGTACGTGATATGGAGGGCCTGGAGGCTTCCGGGTCCACTTATGTCTGCACTCTGTGTGACTCCAGTCGTCCAGAGGCTGCCCAAAACATGGTGTTACATTCCATCACCCGTAATCATGATGAGAACCTAGAGCGTTATGAAATATGGAGAACAAACCCCTTTTCTGAGTCTGCGGATGAGCTACGAGACAGAGTCAAAGGAGTCTCTGCCAAGCCCTTTATGGAGATGCAGCCCACATTAGATGCATTACACTGTGACATTGGCAATGCGACTGAATTCTACAAAATCTTCCAGGACGAGATTGGGGAGGTGTTCAAAAAGGCCAACCCCAGTCGGGAGGAACGGCGCATCTGGAGGGCAGCCTTAGATAAACAGCTGAGGAAGAACATTAAGCTTAAACCAGTAATGAGGATGAATGGGAACTATGCTCGCAAGCTAATGACCCTGGAGGCTGTGGAGGTGGTGTGTGAACTGGTGCCCTCAGAAGAGAGGAGAGAGGCCCTAAGGGAGCTTATGAGGCTCTACCTCCAGATGAAGCCTGTGTGGCGCGCCACC
CohELZ12      ATGGAGGGGCTGAGAGAGAGCGGGATGGAAGACAGCGCTTGCACCTCAGGGTTTAGCGTCATGATCAAGGAATGCTGTGATGGCATGGGTGATGTCAGCGAGAAACATGGTGGAGGACCAGTTGTGCCTGAGAAGGCTGTCCGCTTCTCTTTCACTATTATGTCTGTGTCTGTCCAGGCAGAGGATGAGAAGGAAGAGGTTACCGTTTTCAGAGAGCCAAAGCCAAACTCAGAACTGTCCTGTAAGCCCCTTTGCCTGATGTTTGTGGATGAGTCAGACCATGAGACTCTCACAGCTGTCTTGGGGCCTATTGTTGCAGAGCGTAATGCAATGAAGGAGAGCAGGCTCATCCTGTCCATGGGAGGTATGCTGCGCTCCTTTCGCTTCCACTTCAGGGGCACGGGATATGATGAAAAAATGGTACGTGATATGGAGGGCCTGGAGGCTTCCGGGTCCACTTATGTCTGCACTCTGTGTGACTCCAGTCGTCCAGARGCTGCCCAAAACATGGTGTTACATTCCATCACCCGTAATCATGATGAGAACCTAGAGCGTTATGAAATATGGAGAACAAACCCCTTTTCTGAGTCTGCGGATGAGCTACGAGACAGAGTCAAAGGAGTCTCTGCCAAGCCCTTTATGGAGATGCAGCCCACATTAGATGCATTACACTGTGACATTGGCAATGCGACTGAATTCTACAAAATCTTCCAGGACGAGATTGGGGAGGTGTTCAAAAAGGCCAACCCCAGTCGGGAGGAACGGCGCATCTGGAGGGCAGCCTTAGATAAACAGCTGAGGAAGAACATTAAGCTTAAACCAGTAATGAGGATGAATGGGAACTATGCTCGCAAGCTAATGACCCTGGAGGCTGTGGAGGTGGTGTGTGAACTGGTGCCCTCAGAAGAGAGGAGAGAGGCCCTAAGGGAGCTTATGAGGCTCTACCTCCAGATGAAGCCTGTGTGGCGCGCCACC
CohCHY7       ATGGAGGGGCTGAGAGAGAGCGGGATGGAAGACAGCGCTTGCACCTCAGGGTTTAGCGTCATGATCAAGGAATGCTGTGATGGCATGGGTGATGTCAGCGAGAAACATGGTGGAGGACCAGTTGTGCCTGAGAAGGCTGTCCGCTTCTCTTTCACTATTATGTCTGTGTCTGTCCAGGCAGAGGATGAGAAGGAAGAGGTTACCGTTTTCAGAGAGCCAAAGCCAAACTCAGAACTGTCCTGTAAGCCCCTTTGCCTGATGTTTGTGGATGAGTCAGACCATGAGACTCTCACAGCTGTCTTGGGGCCTATTGTTGCAGAGCGTAATGCAATGAAGGAGAGCAGGCTCATCCTGTCCATGGGAGGTATGCTGCGCTCCTTTCGCTTCCACTTCAGGGGCACGGGATATGATGAAAAAATGGTACGTGATATGGAGGGCCTGGAGGCTTCCGGGTCCACTTATGTCTGCACTCTGTGTGACTCCAGTCGTCCAGAAGCTGCCCAAAACATGGTGTTACATTCCATCACCCGTAATCATGATGAGAACCTAGAGCGTTATGAAATATGGAGAACAAACCCCTTTTCTGAGTCTGCGGATGAGCTACGAGACAGAGTCAAAGGAGTCTCTGCCAAGCCCTTTATGGAGATGCAGCCCACATTAGATGCATTACACTGTGACATTGGCAATGCGACTGAATTCTACAAAATCTTCCAGGACGAGATTGGGGAGGTGTTCAAAAAGGCCAACCCCAGTCGGGAGGAACGGCGCATCTGGAGGGCAGCCTTAGATAAACAGCTGAGGAAGAACATTAAGCTTAAACCAGTAATGAGGATGAATGGGAACTATGCTCGCAAGCTAATGACCCTGGAGGCTGTGGAGGTGGTGTGTGAACTGGTGCCCTCAGAAGAGAGGAGAGAGGCCCTAAGGGAGCTTATGAGGCTCTACCTCCAGATGAAGCCTGTGTGGCGCGCCACC
CohSFGb9      ATGGAGGGGCTGAGAGAGAGCGGGATGGAAGACAGCGCTTGCACCTCAGGGTTTAGCGTCATGATCAAGGAATGCTGTGATGGCATGGGTGATGTCAGCGAGAAACATGGTGGAGGACCAGTTGTGCCTGAGAAGGCTGTCCGCTTCTCTTTCACTATTATGTCTGTGTCTGTCCAGGCAGAGGATGAGAAGGAAGAGGTTACCGTTTTCAGAGAGCCAAAGCCAAACTCAGAACTGTCCTGTAAGCCCCTTTGCCTGATGTTTGTGGATGAGTCAGACCATGAGACTCTCACAGCTGTCTTGGGGCCTATTGTTGCAGAGCGTAATGCAATGAAGGAGAGCAGGCTCATCCTGTCCATGGGAGGTATGCTGCGCTCCTTTCGCTTCCAYTTCAGGGGCACGGGATATGATGAAAAAATGGTACGTGATATGGAGGGCCTGGAGGCTTCCGGGTCCACTTATGTCTGCACTCTGTGTGACTCCAGTCGTCCAGAGGCTGCCCAAAACATGGTGTTACATTCCATCACCCGTAATCATGATGAGAACCTRGAGCGTTATGAAATATGGAGAACAAACCCCTTTTCTGAGTCTGCGGATGAGCTACGAGACAGAGTCAAAGGAGTCTCTGCCAAGCCCTTTATGGAGATGCAGCCCACATTAGATGCATTACACTGTGACATTGGCAATGCGACTGAATTCTACAAAATCTTCCAGGACGAGATTGGGGAGGTGTTCAAAAAGGCCAACCCCAGTCGGGAGGAACGGCGCATCTGGAGGGCAGCCTTAGATAAACAGCTGAGGAAGAACATTAAGCTTAAACCAGTAATGAGGATGAATGGGAACTATGCTCGCAAGCTAATGACCCTGGAGGCTGTGGAGGTGGTGTGTGAACTGGTGCCCTCAGAAGAGAGGAGAGAGGCCCTAAGGGAGCTTATGAGGCTCTACCTCCAGATGAAGCCTGTGTGGCGCGCCACC
CohELZ3b      ATGGAGGGGCTGAGAGAGAGCGGGATGGAAGACAGCGCTTGCACCTCAGGGTTTAGCGTCATGATCAAGGAATGCTGTGATGGCATGGGTGATGTCAGCGAGAAACATGGTGGAGGACCAGTTGTGCCTGAGAAGGCTGTCCGCTTCTCTTTCACTATTATGTCTGTGTCTGTCCAGGCAGAGGATGAGAAGGAAGAGGTTACCGTTTTCAGAGAGCCAAAGCCAAACTCAGAACTGTCCTGTAAGCCCCTTTGCCTGATGTTTGTGGATGAGTCAGACCATGAGACTCTCACAGCTGTCTTGGGGCCTATTGTTGCAGAGCGTAATGCAATGAAGGAGAGCAGGCTCATCCTGTCCATGGGAGGTATGCTGCGCTCCTTTCGCTTCCACTTCAGGGGCACGGGATATGATGAAAAAATGGTACGTGATATGGAGGGCCTGGAGGCTTCCGGGTCCACTTATGTCTGCACTCTGTGTGACTCCAGTCGTCCAGAGGCTGCCCAAAACATGGTGTTACATTCCATCACCCGTAATCATGATGAGAACCTAGAGCGTTATGAAATATGGAGAACAAACCCCTTTTCTGAGTCTGCGGATGAGCTACGAGACAGAGTCAAAGGAGTCTCTGCCAAGCCCTTTATGGAGATGCAGCCCACATTAGATGCATTACACTGTGACATTGGCAATGCGACTGAATTCTACAAAATCTTCCAGGACGAGATTGGGGAGGTGTTCAAAAAGGCCAACCCCAGTCGGGAGGAACGGCGCATCTGGAGGGCAGCCTTAGATAAACAGCTGAGGAAGAACATTAAGCTTAAACCAGTAATGAGGATGAATGGGAACTATGCTCGCAAGCTAATGACCCTGGAGGCTGTGGAGGTGGTGTGTGAACTGGTGCCCTCAGAAGAGAGGAGAGAGGCCCTAAGGGAGCTTATGAGGCTCTACCTCCAGATGAAGCCTGTGTGGCGCGCCACC
CohCHY8       ATGGAGGGGCTGAGAGAGAGCGGGATGGAAGACAGCGCTTGCACCTCAGGGTTTAGCGTCATGATCAAGGAATGCTGTGATGGCATGGGTGATGTCAGCGAGAAACATGGTGGAGGACCAGTTGTGCCTGAGAAGGCTGTCCGCTTCTCTTTCACTATTATGTCTGTGTCTGTCCAGGCAGAGGATGAGAAGGAAGAGGTTACCGTTTTCAGAGAGCCAAAGCCAAACTCAGAACTGTCCTGTAAGCCCCTTTGCCTGATGTTTGTGGATGAGTCAGACCATGAGACTCTCACAGCTGTCTTGGGGCCTATTGTTGCAGAGCGTAATGCAATGAAGGAGAGCAGGCTCATCCTGTCCATGGGAGGTATGCTGCGCTCCTTTCGCTTCCACTTCAGGGGCACGGGATATGATGAAAAAATGGTACGTGATATGGAGGGCCTGGAGGCTTCCGGGTCCACTTATGTCTGCACTCTGTGTGACTCCAGTCGTCCAGARGCTGCCCAAAACATGGTGTTACATTCCATCACCCGTAATCATGATGAGAACCTAGAGCGTTATGAAATATGGAGAACAAACCCCTTTTCTGAGTCTGCGGATGAGCTACGAGACAGAGTCAAAGGAGTCTCTGCCAAGCCCTTTATGGAGATGCAGCCCACATTAGATGCATTACACTGTGACATTGGCAATGCRACTGAATTCTACAAAATCTTCCAGGACGAGATTGGGGAGGTGTTCAAAAAGGCCAACCCCAGTCGGGAGGAACGGCGCATCTGGAGGGCAGCCTTAGATAAACAGCTGAGGAAGAACATTAAGCTTAAACCAGTAATGAGGATGAATGGGAACTATGCTCGCAAGCTAATGACCCTGGAGGCTGTGGAGGTGGTGTGTGAACTGGTGCCCTCAGAAGAGAGGAGAGAGGCCCTAAGGGAGCTTATGAGGCTCTACCTCCAGATGAAGCCTGTGTGGCGCGCCACC
CohTRC1       ATGGAGGGGCTGAGAGAGAGCGGGATGGAAGACAGCGCTTGCACCTCAGGGTTTAGCGTCATGATCAAGGAATGCTGTGATGGCATGGGTGATGTCAGCGAGAAACATGGTGGAGGACCAGTTGTGCCTGAGAAGGCTGTCCGCTTCTCTTTCACTATTATGTCTGTGTCTGTCCAGGCAGAGGATGAGAAGGAAGAGGTTACCGTTTTCAGAGAGCCAAAGCCAAACTCAGAACTGTCCTGTAAGCCCCTTTGCCTGATGTTTGTGGATGAGTCAGACCATGAGACTCTCACAGCTGTCTTGGGGCCTATTGTTGCAGAGCGTAATGCAATGAAGGAGAGCAGGCTCATCCTGTCCATGGGAGGTATGCTGCGCTCCTTTCGCTTCCACTTCAGGGGCACGGGATATGATGAAAAAATGGTACGTGATATGGAGGGCCTGGAGGCTTCCGGGTCCACTTATGTCTGCACTCTGTGTGACTCCAGTCGTCCAGARGCTGCCCAAAACATGGTGTTACATTCCATCACCCGTAATCATGATGAGAACCTAGAGCGTTATGAAATATGGAGAACAAACCCCTTTTCTGAGTCTGCGGATGAGCTACGAGACAGAGTCAAAGGAGTCTCTGCCAAGCCCTTTATGGAGATGCAGCCCACATTAGATGCATTACACTGTGACATTGGCAATGCGACTGAATTCTACAAAATCTTCCAGGACGAGATTGGGGAGGTGTTCAAAAAGGCCAACCCCAGTCGGGAGGAACGGCGCATCTGGAGGGCAGCCTTAGATAAACAGCTGAGGAAGAACATTAAGCTTAAACCAGTAATGAGGATGAATGGGAACTATGCTCGCAAGCTAATGACCCTGGAGGCTGTGGAGGTGGTGTGTGAACTGGTGCCCTCAGAAGAGAGGAGAGAGGCCCTAAGGGAGCTTATGAGGCTCTACCTCCAGATGAAGCCTGTGTGGCGCGCCACC
CohCHY1       ATGGAGGGGCTGAGAGAGAGCGGGATGGAAGACAGCGCTTGCACCTCAGGGTTTAGCGTCATGATCAAGGAATGCTGTGATGGYATGGGTGATGTCAGCGAGAAACATGGTGGAGGACCAGTTGTGCCTGAGAAGGCTGTCCGCTTCTCTTTCACTATTATGTCTGTGTCTGTCCAGGCAGAGGATGAGAAGGAAGAGGTTACCGTTTTCAGAGAGCCAAAGCCAAACTCAGAACTGTCCTGTAAGCCCCTTTGCCTGATGTTTGTGGATGAGTCAGACCATGAGACTCTCACAGCTGTCTTGGGGCCTATTGTTGCAGAGCGTAATGCAATGAAGGAGAGCAGGCTCATCCTGTCCATGGGAGGTATGCTGCGCTCCTTTCGCTTCCACTTCAGGGGCACGGGATATGATGAAAAAATGGTACGTGATATGGAGGGCCTGGAGGCTTCCGGGTCCACTTATGTCTGCACTCTGTGTGACTCCAGTCGTCCAGAGGCTGCCCAAAACATGGTGTTACATTCCATCACCCGTAATCATGATGAGAACCTAGAGCGTTATGAAATATGGAGAACAAACCCCTTTTCTGAGTCTGCGGATGAGCTACGAGACAGAGTCAAAGGAGTCTCTGCCAAGCCCTTTATGGAGATGCAGCCCACATTAGATGCATTACACTGTGACATTGGCAATGCGACTGAATTCTACAAAATCTTCCAGGACGAGATTGGGGAGGTGTTCAAAAAGGCCAACCCCAGTCGGGAGGAACGGCGCATCTGGAGGGCAGCCTTAGATAAACAGCTGAGGAAGAACATTAAGCTTAAACCAGTAATGAGGATGAATGGGAACTATGCTCGCAAGCTAATGACCCTGGAGGCTGTGGAGGTGGTGTGTGAACTGGTGCCCTCAGAAGAGAGGAGAGAGGCCCTAAGGGAGCTTATGAGGCTCTACCTCCAGATGAAGCCTGTGTGGCGCGCCACC
CorADR5       ATGGAGGGGCTGAGAGAGAGCGGGATGGAAGACAGCGCTTGCACCTCAGGGTTTAGCGTCATGATCAAGGAATGCTGTGATGGCATGGGTGATGTCAGCGAGAAACATGGTGGAGGACCAGTTGTGCCTGAGAAGGCTGTCCGCTTCTCTTTCACTATTATGTCTGTGTCTGTCCAGGCAGAGGATGAGAAGGAAGAGGTTACCGTTTTCAGAGAGCCAAAGCCAAACTCAGAACTGTCCTGTAAGCCCCTTTGCCTGATGTTTGTGGATGAGTCAGACCATGAGACTCTCACAGCTGTCTTGGGGCCTATTGTTGCAGAGCGTAATGCAATGAAGGAGAGCAGGCTCATCCTGTCCATGGGAGGTATGCTGCGCTCCTTTCGCTTCCACTTCAGGGGCACGGGATATGATGAAAAAATGGTACGTGATATGGAGGGCCTGGAGGCTTCCGGGTCCACTTATGTCTGCACTCTGTGTGACTCCAGTCGTCCAGAGGCTGCCCAAAACATGGTGTTACATTCCATCACCCGTAATCATGATGAGAACCTAGAGCGTTATGAAATATGGAGAACAAACCCCTTTTCTGAGTCTGCGGATGAGCTACGAGACAGAGTCAAAGGAGTCTCTGCCAAGCCCTTTATGGAGATGCAGCCCACATTAGATGCATTACACTGTGACATTGGCAATGCGACTGAATTCTACAAAATCTTCCAGGATGAGATTGGGGAGGTGTTCAAAAAGGCCAACCCCAGTCGGGAGGAACGGCGCAGCTGGAGGGCAGCCTTAGATAAACAGCTGAGGAAGAACATTAAGCTTAAACCAGTAATGAGGATGAATGGGAACTATGCTCGCAAGCTAATGACCCTGGAGGCTGTGGAGGTGGTGTGTGAACTGGTGCCCTCAGAAGAAAGGAGAGAGGCCCTAAGGGAGCTTATGAGGCTCTACCTCCAGATGAAGCCTGTGTGGCGCGCCACC
CorYAV1       ATGGAGGGGCTGAGAGAGAGCGGGATGGAAGACAGCGCTTGCACCTCAGGGTTTAGCGTCATGATCAAGGAATGCTGTGATGGCATGGGTGATGTCAGCGAGAAACATGGTGGAGGACCAGTTGTGCCTGAGAAGGCTGTCCGCTTCTCTTTCACTATTATGTCTGTGTCTGTCCAGGCAGAGGATGAGAAGGAAGAGGTTACCGTTTTCAGAGAGCCAAAGCCAAACTCAGAACTGTCCTGTAAGCCCCTTTGCCTGATGTTTGTGGATGAGTCAGACCATGAGACTCTCACAGCTGTCTTGGGGCCTATTGTTGCAGAGCGTAATGCAATGAAGGAGAGCAGGCTCATCCTGTCCATGGGAGGTATGCTGCGCTCCTTTCGCTTCCACTTCAGGGGCACGGGATATGATGAAAAAATGGTACGTGATATGGAGGGCCTGGAGGCTTCCGGGTCCACTTATGTCTGCACTCTGTGTGACTCCAGTCGTCCAGAGGCTGCCCAAAACATGGTGTTACATTCCATCACCCGTAATCATGATGAGAACCTAGAGCGTTATGAAATATGGAGAACAAACCCCTTTTCTGAGTCTGCGGATGAGCTACGAGACAGAGTCAAAGGAGTCTCTGCCAAGCCCTTTATGGAGATGCAGCCCACATTAGATGCATTACACTGTGACATTGGCAATGCGACTGAATTCTACAAAATCTTCCAGGATGAGATTGGGGAGGTGTTCAAAAAGGCCAACCCCAGTCGGGAGGAACGGCGCAGCTGGAGGGCAGCCTTAGATAAACAGCTGAGGAAGAACATTAAGCTTAAACCAGTAATGAGGATGAATGGGAACTATGCTCGCAAGCTAATGACCCTGGAGGCTGTGGAGGTGGTGTGTGAACTGGTGCCCTCAGAAGAAAGGAGAGAGGCCCTAAGGGAGCTTATGAGGCTCTACCTCCAGATGAAGCCTGTGTGGCGCGCCACC
CorPRIc3      ATGGAGGGGCTGAGAGAGAGCGGGATGGAAGACAGCGCTTGCACCTCAGGGTTTAGCGTCATGATCAAGGAATGCTGTGATGGCATGGGTGATGTCAGCGAGAAACATGGTGGAGGACCAGTTGTGCCTGAGAAGGCTGTCCGCTTCTCTTTCACTATTATGTCTGTGTCTGTCCAGGCAGAGGATGAGAAGGAAGAGGTTACCGTTTTCAGAGAGCCAAAGCCAAACTCAGAACTGTCCTGTAAGCCCCTTTGCCTGATGTTTGTGGATGAGTCAGACCATGAGACTCTCACAGCTGTCTTGGGGCCTATTGTTGCAGAGCGTAATGCAATGAAGGAGAGCAGGCTCATCCTGTCCATGGGAGGTATGCTGCGCTCCTTTCGCTTCCACTTCAGGGGCACGGGATATGATGAAAAAATGGTACGTGATATGGAGGGCCTGGAGGCTTCCGGGTCCACTTATGTCTGCACTCTGTGTGACTCCAGTCGTCCAGAGGCTGCCCAAAACATGGTGTTACATTCCATCACCCGTAATCATGATGAGAACCTAGAGCGTTATGAAATATGGAGAACAAACCCCTTTTCTGAGTCTGCGGATGAGCTACGAGACAGAGTCAAAGGAGTCTCTGCCAAGCCCTTTATGGAGATGCAGCCCACATTAGATGCATTACACTGTGACATTGGCAATGCGACTGAATTCTACAAAATCTTCCAGGATGAGATTGGGGAGGTGTTCAAAAAGGCCAACCCCAGTCGGGAGGAACGGCGCAGCTGGAGGGCAGCCTTAGATAAACAGCTGAGGAAGAACATTAAGCTTAAACCAGTAATGAGGATGAATGGGAACTATGCTCGCAAGCTAATGACCCTGGAGGCTGTGGAGGTGGTGTGTGAACTGGTGCCCTCAGAAGAAAGGAGAGAGGCCCTAAGGGAGCTTATGAGGCTCTACCTCCAGATGAAGCCTGTGTGGCGCGCCACC
CorSGU2       ATGGAGGGGCTGAGAGAGAGCGGGATGGAAGACAGCGCTTGCACCTCAGGGTTTAGCGTCATGATCAAGGAATGCTGTGATGGCATGGGTGATGTCAGCGAGAAACATGGTGGAGGACCAGTTGTGCCTGAGAAGGCTGTCCGCTTCTCTTTCACTATTATGTCTGTGTCTGTCCAGGCAGAGGATGAGAAGGAAGAGGTTACCGTTTTCAGAGAGCCAAAGCCAAACTCAGAACTGTCCTGTAAGCCCCTTTGCCTGATGTTTGTGGATGAGTCAGACCATGAGACTCTCACAGCTGTCTTGGGGCCTATTGTTGCAGAGCGTAATGCAATGAAGGAGAGCAGGCTCATCCTGTCCATGGGAGGTATGCTGCGCTCCTTTCGCTTCCACTTCAGGGGCACGGGATATGATGAAAAAATGGTACGTGATATGGAGGGCCTGGAGGCTTCCGGGTCCACTTATGTCTGCACTCTGTGTGACTCCAGTCGTCCAGAGGCTGCCCAAAACATGGTGTTACATTCCATCACCCGTAATCATGATGAGAACCTAGAGCGTTATGAAATATGGAGAACAAACCCCTTTTCTGAGTCTGCGGATGAGCTACGAGACAGAGTCAAAGGAGTCTCTGCCAAGCCCTTTATGGAGATGCAGCCCACATTAGATGCATTACACTGTGACATTGGCAATGCGACTGAATTCTACAAAATCTTCCAGGATGAGATTGGGGAGGTGTTCAAAAAGGCCAACCCCAGTCGGGAGGAACGGCGCAGCTGGAGGGCAGCCTTAGATAAACAGCTGAGGAAGAACATTAAGCTTAAACCAGTAATGAGGATGAATGGGAACTATGCTCGCAAGCTAATGACCCTGGAGGCTGTGGAGGTGGTGTGTGAACTGGTGCCCTCAGAAGAAAGGAGAGAGGCCCTAAGGGAGCTTATGAGGCTCTACCTCCAGATGAAGCCTGTGTGGCGCGCCACC
CorADR4       ATGGAGGGGCTGAGAGAGAGCGGGATGGAAGACAGCGCTTGCACCTCAGGGTTTAGCGTCATGATCAAGGAATGCTGTGATGGCATGGGTGATGTCAGCGAGAAACATGGTGGAGGACCAGTTGTGCCTGAGAAGGCTGTCCGCTTCTCTTTCACTATTATGTCTGTGTCTGTCCAGGCAGAGGATGAGAAGGAAGAGGTTACCGTTTTCAGAGAGCCAAAGCCAAACTCAGAACTGTCCTGTAAGCCCCTTTGCCTGATGTTTGTGGATGAGTCAGACCATGAGACTCTCACAGCTGTCTTGGGGCCTATTGTTGCAGAGCGTAATGCAATGAAGGAGAGCAGGCTCATCCTGTCCATGGGAGGTATGCTGCGCTCCTTTCGCTTCCACTTCAGGGGCACGGGATATGATGAAAAAATGGTACGTGATATGGAGGGCCTGGAGGCTTCCGGGTCCACTTATGTCTGCACTCTGTGTGACTCCAGTCGTCCAGAGGCTGCCCAAAACATGGTGTTACATTCCATCACCCGTAATCATGATGAGAACCTAGAGCGTTATGAAATATGGAGAACAAACCCCTTTTCTGAGTCTGCGGATGAGCTACGAGACAGAGTCAAAGGAGTCTCTGCCAAGCCCTTTATGGAGATGCAGCCCACATTAGATGCATTACACTGTGACATTGGCAATGCGACTGAATTCTACAAAATCTTCCAGGATGAGATTGGGGAGGTGTTCAAAAAGGCCAACCCCAGTCGGGAGGAACGGCGCAGCTGGAGGGCAGCCTTAGATAAACAGCTGAGGAAGAACATTAAGCTTAAACCAGTAATGAGGATGAATGGGAACTATGCTCGCAAGCTAATGACCCTGGAGGCTGTGGAGGTGGTGTGTGAACTGGTGCCCTCAGAAGAAAGGAGAGAGGCCCTAAGGGAGCTTATGAGGCTCTACCTCCAGATGAAGCCTGTGTGGCGCGCCACC
CorANI1       ATGGAGGGGCTGAGAGAGAGCGGGATGGAAGACAGCGCTTGCACCTCAGGGTTTAGCGTCATGATCAAGGAATGCTGTGATGGCATGGGTGATGTCAGCGAGAAACATGGTGGAGGACCAGTTGTGCCTGAGAAGGCTGTCCGCTTCTCTTTCACTATTATGTCTGTGTCTGTCCAGGCAGAGGATGAGAAGGAAGAGGTTACCGTTTTCAGAGAGCCAAAGCCAAACTCAGAACTGTCCTGTAAGCCCCTTTGCCTGATGTTTGTGGATGAGTCAGACCATGAGACTCTCACAGCTGTCTTGGGGCCTATTGTTGCAGAGCGTAATGCAATGAAGGAGAGCAGGCTCATCCTGTCCATGGGAGGTATGCTGCGCTCCTTTCGCTTCCACTTCAGGGGCACGGGATATGATGAAAAAATGGTACGTGATATGGAGGGCCTGGAGGCTTCCGGGTCCACTTATGTCTGCACTCTGTGTGACTCCAGTCGTCCAGAGGCTGCCCAAAACATGGTGTTACATTCCATCACCCGTAATCATGATGAGAACCTAGAGCGTTATGAAATATGGAGAACAAACCCCTTTTCTGAGTCTGCGGATGAGCTACGAGACAGAGTCAAAGGAGTCTCTGCCAAGCCCTTTATGGAGATGCAGCCCACATTAGATGCATTACACTGTGACATTGGCAATGCGACTGAATTCTACAAAATCTTCCAGGATGAGATTGGGGAGGTGTTCAAAAAGGCCAACCCCAGTCGGGAGGAACGGCGCAGCTGGAGGGCAGCCTTAGATAAACAGCTGAGGAAGAACATTAAGCTTAAACCAGTAATGAGGATGAATGGGAACTATGCTCGCAAGCTAATGACCCTGGAGGCTGTGGAGGTGGTGTGTGAACTGGTGCCCTCAGAAGAAAGGAGAGAGGCCCTAAGGGAGCTTATGAGGCTCTACCTCCAGATGAAGCCTGTGTGGCGCGCCACC
CorADR1       ATGGAGGGGCTGAGAGAGAGCGGGATGGAAGACAGCGCTTGCACCTCAGGGTTTAGCGTCATGATCAAGGAATGCTGTGATGGCATGGGTGATGTCAGCGAGAAACATGGTGGAGGACCAGTTGTGCCTGAGAAGGCTGTCCGCTTCTCTTTCACTATTATGTCTGTGTCTGTCCAGGCAGAGGATGAGAAGGAAGAGGTTACCGTTTTCAGAGAGCCAAAGCCAAACTCAGAACTGTCCTGTAAGCCCCTTTGCCTGATGTTTGTGGATGAGTCAGACCATGAGACTCTCACAGCTGTCTTGGGGCCTATTGTTGCAGAGCGTAATGCAATGAAGGAGAGCAGGCTCATCCTGTCCATGGGAGGTATGCTGCGCTCCTTTCGCTTCCACTTCAGGGGCACGGGATATGATGAAAAAATGGTACGTGATATGGAGGGCCTGGAGGCTTCCGGGTCCACTTATGTCTGCACTCTGTGTGACTCCAGTCGTCCAGAGGCTGCCCAAAACATGGTGTTACATTCCATCACCCGTAATCATGATGAGAACCTAGAGCGTTATGAAATATGGAGAACAAACCCCTTTTCTGAGTCTGCGGATGAGCTACGAGACAGAGTCAAAGGAGTCTCTGCCAAGCCCTTTATGGAGATGCAGCCCACATTAGATGCATTACACTGTGACATTGGCAATGCGACTGAATTCTACAAAATCTTCCAGGATGAGATTGGGGAGGTGTTCAAAAAGGCCAACCCCAGTCGGGAGGAACGGCGCAGCTGGAGGGCAGCCTTAGATAAACAGCTGAGGAAGAACATTAAGCTTAAACCAGTAATGAGGATGAATGGGAACTATGCTCGCAAGCTAATGACCCTGGAGGCTGTGGAGGTGGTGTGTGAACTGGTGCCCTCAGAAGAAAGGAGAGAGGCCCTAAGGGAGCTTATGAGGCTCTACCTCCAGATGAAGCCTGTGTGGCGCGCCACC
CorSLD1       ATGGAGGGGCTGAGAGAGAGCGGGATGGAAGACAGCGCTTGCACCTCAGGGTTTAGCGTCATGATCAAGGAATGCTGTGATGGCATGGGTGATGTCAGCGAGAAACATGGTGGAGGACCAGTTGTGCCTGAGAAGGCTGTCCGCTTCTCTTTCACTATTATGTCTGTGTCTGTCCAGGCAGAGGATGAGAAGGAAGAGGTTACCGTTTTCAGAGAGCCAAAGCCAAACTCAGAACTGTCCTGTAAGCCCCTTTGCCTGATGTTTGTGGATGAGTCAGACCATGAGACTCTCACAGCTGTCTTGGGGCCTATTGTTGCAGAGCGTAATGCAATGAAGGAGAGCAGGCTCATCCTGTCCATGGGAGGTATGCTGCGCTCCTTTCGCTTCCACTTCAGGGGCACGGGATATGATGAAAAAATGGTACGTGATATGGAGGGCCTGGAGGCTTCCGGGTCCACTTATGTCTGCACTCTGTGTGACTCCAGTCGTCCAGAGGCTGCCCAAAACATGGTGTTACATTCCATCACCCGTAATCATGATGAGAACCTAGAGCGTTATGAAATATGGAGAACAAACCCCTTTTCTGAGTCTGCGGATGAGCTACGAGACAGAGTCAAAGGAGTCTCTGCCAAGCCCTTTATGGAGATGCAGCCCACATTAGATGCATTACACTGTGACATTGGCAATGCGACTGAATTCTACAAAATCTTCCAGGATGAGATTGGGGAGGTGTTCAAAAAGGCCAACCCCAGTCGGGAGGAACGGCGCAGCTGGAGGGCAGCCTTAGATAAACAGCTGAGGAAGAACATTAAGCTTAAACCAGTAATGAGGATGAATGGGAACTATGCTCGCAAGCTAATGACCCTGGAGGCTGTGGAGGTGGTGTGTGAACTGGTGCCCTCAGAAGAAAGGAGAGAGGCCCTAAGGGAGCTTATGAGGCTCTACCTCCAGATGAAGCCTGTGTGGCGCGCCACC
CohSFGb11     ATGGAGGGGCTGAGAGAGAGCGGGATGGAAGACAGCGCTTGCACCTCAGGGTTTAGCGTCATGATCAAGGAATGCTGTGATGGCATGGGTGATGTCAGCGAGAAACATGGTGGAGGACCAGTTGTGCCTGAGAAGGCTGTCCGCTTCTCTTTCACTATTATGTCTGTGTCTGTCCAGGCAGAGGATGAGAAGGAAGAGGTTACCGTTTTCAGAGAGCCAAAGCCAAACTCAGAACTGTCCTGTAAGCCCCTTTGCCTGATGTTTGTGGATGAGTCAGACCATGAGACTCTCACAGCTGTCTTGGGGCCTATTGTTGCAGAGCGTAATGCAATGAAGGAGAGCAGGCTCATCCTGTCCATGGGAGGTATGCTGCGCTCCTTTCGCTTCCACTTCAGGGGCACGGGATATGATGAAAAAATGGTACGTGATATGGAGGGCCTGGAGGCTTCCGGGTCCACTTATGTCTGCACTCTGTGTGACTCCAGTCGTCCAGAAGCTGCCCAAAACATGGTGTTACATTCCATCACCCGTAATCATGATGAGAACCTAGAGCGTTATGAAATATGGAGAACAAACCCCTTTTCTGAGTCTGCGGATGAGCTACGAGACAGAGTCAAAGGAGTCTCTGCCAAGCCCTTTATGGAGATGCAGCCCACATTAGATGCATTACACTGTGACATTGGCAATGCGACTGAATTCTACAAAATCTTCCAGGACGAGATTGGGGAGGTGTTCAAAAAGGCCAACCCCAGTCGGGAGGAACGGCGCATCTGGAGGGCAGCCTTAGATAAACAGCTGAGGAAGAACATTAAGCTTAAACCAGTAATGAGGATGAATGGGAACTATGCTCGCAAGCTAATGACCCTGGAGGCTGTGGAGGTGGTGTGTGAACTGGTGCCCTCAGAAGAGAGGAGAGAGGCCCTAAGGGAGCTTATGAGGCTCTACCTCCAGATGAAGCCTGTGTGGCGCGCCACC
CohSFGb10     ATGGAGGGGCTGAGAGAGAGCGGGATGGAAGACAGCGCTTGCACCTCAGGGTTTAGCGTCATGATCAAGGAATGCTGTGATGGCATGGGTGATGTCAGCGAGAAACATGGTGGAGGACCAGTTGTGCCTGAGAAGGCTGTCCGCTTCTCTTTCACTATTATGTCTGTGTCTGTCCAGGCAGAGGATGAGAAGGAAGAGGTTACCGTTTTCAGAGAGCCAAAGCCAAACTCAGAACTGTCCTGTAAGCCCCTTTGCCTGATGTTTGTGGATGAGTCAGACCATGAGACTCTCACAGCTGTCTTGGGGCCTATTGTTGCAGAGCGTAATGCAATGAAGGAGAGCAGGCTCATCCTGTCCATGGGAGGTATGCTGCGCTCCTTTCGCTTCCACTTCAGGGGCACGGGATATGATGAAAAAATGGTACGTGATATGGAGGGCCTGGAGGCTTCCGGGTCCACTTATGTCTGCACTCTGTGTGACTCCAGTCGTCCAGAAGCTGCCCAAAACATGGTGTTACATTCCATCACCCGTAATCATGATGAGAACCTAGAGCGTTATGAAATATGGAGAACAAACCCCTTTTCTGAGTCTGCGGATGAGCTACGAGACAGAGTCAAAGGAGTCTCTGCCAAGCCCTTTATGGAGATGCAGCCCACATTAGATGCATTACACTGTGACATTGGCAATGCGACTGAATTCTACAAAATCTTCCAGGACGAGATTGGGGAGGTGTTCAAAAAGGCCAACCCCAGTCGGGAGGAACGGCGCATCTGGAGGGCAGCCTTAGATAAACAGCTGAGGAAGAACATTAAGCTTAAACCAGTAATGAGGATGAATGGGAACTATGCTCGCAAGCTAATGACCCTGGAGGCTGTGGAGGTGGTGTGTGAACTGGTGCCCTCAGAAGAGAGGAGAGAGGCCCTAAGGGAGCTTATGAGGCTCTACCTCCAGATGAAGCCTGTGTGGCGCGCCACC
CohELZ14      ATGGAGGGGCTGAGAGAGAGCGGGATGGAAGACAGCGCTTGCACCTCAGGGTTTAGCGTCATGATCAAGGAATGCTGTGATGGCATGGGTGATGTCAGCGAGAAACATGGTGGAGGACCAGTTGTGCCTGAGAAGGCTGTCCGCTTCTCTTTCACTATTATGTCTGTGTCTGTCCAGGCAGAGGATGAGAAGGAAGAGGTTACCGTTTTCAGAGAGCCAAAGCCAAACTCAGAACTGTCCTGTAAGCCCCTTTGCCTGATGTTTGTGGATGAGTCAGACCATGAGACTCTCACAGCTGTCTTGGGGCCTATTGTTGCAGAGCGTAATGCAATGAAGGAGAGCAGGCTCATCCTGTCCATGGGAGGTATGCTGCGCTCCTTTCGCTTCCACTTCAGGGGCACGGGATATGATGAAAAAATGGTACGTGATATGGAGGGCCTGGAGGCTTCCGGGTCCACTTATGTCTGCACTCTGTGTGACTCCAGTCGTCCAGAAGCTGCCCAAAACATGGTGTTACATTCCATCACCCGTAATCATGATGAGAACCTAGAGCGTTATGAAATATGGAGAACAAACCCCTTTTCTGAGTCTGCGGATGAGCTACGAGACAGAGTCAAAGGAGTCTCTGCCAAGCCCTTTATGGAGATGCAGCCCACATTAGATGCATTACACTGTGACATTGGCAATGCGACTGAATTCTACAAAATCTTCCAGGACGAGATTGGGGAGGTGTTCAAAAAGGCCAACCCCAGTCGGGAGGAACGGCGCATCTGGAGGGCAGCCTTAGATAAACAGCTGAGGAAGAACATTAAGCTTAAACCAGTAATGAGGATGAATGGGAACTATGCTCGCAAGCTAATGACCCTGGAGGCTGTGGAGGTGGTGTGTGAACTGGTGCCCTCAGAAGAGAGGAGAGAGGCCCTAAGGGAGCTTATGAGGCTCTACCTCCAGATGAAGCCTGTGTGGCGCGCCACC
CohELZ13      ATGGAGGGGCTGAGAGAGAGCGGGATGGAAGACAGCGCTTGCACCTCAGGGTTTAGCGTCATGATCAAGGAATGCTGTGATGGCATGGGTGATGTCAGCGAGAAACATGGTGGAGGACCAGTTGTGCCTGAGAAGGCTGTCCGCTTCTCTTTCACTATTATGTCTGTGTCTGTCCAGGCAGAGGATGAGAAGGAAGAGGTTACCGTTTTCAGAGAGCCAAAGCCAAACTCAGAACTGTCCTGTAAGCCCCTTTGCCTGATGTTTGTGGATGAGTCAGACCATGAGACTCTCACAGCTGTCTTGGGGCCTATTGTTGCAGAGCGTAATGCAATGAAGGAGAGCAGGCTCATCCTGTCCATGGGAGGTATGCTGCGCTCCTTTCGCTTCCACTTCAGGGGCACGGGATATGATGAAAAAATGGTACGTGATATGGAGGGCCTGGAGGCTTCCGGGTCCACTTATGTCTGCACTCTGTGTGACTCCAGTCGTCCAGAGGCTGCCCAAAACATGGTGTTACATTCCATCACCCGTAATCATGATGAGAACCTAGAGCGTTATGAAATATGGAGAACAAACCCCTTTTCTGAGTCTGCGGATGAGCTACGAGACAGAGTCAAAGGAGTCTCTGCCAAGCCCTTTATGGAGATGCAGCCCACATTAGATGCATTACACTGTGACATTGGCAATGCGACTGAATTCTACAAAATCTTCCAGGACGAGATTGGGGAGGTGTTCAAAAAGGCCAACCCCAGTCGGGAGGAACGGCGCATCTGGAGGGCAGCCTTAGATAAACAGCTGAGGAAGAACATTAAGCTTAAACCAGTAATGAGGATGAATGGGAACTATGCTCGCAAGCTAATGACCCTGGAGGCTGTGGAGGTGGTGTGTGAACTGGTGCCCTCAGAAGAGAGGAGAGAGGCCCTAAGGGAGCTTATGAGGCTCTACCTCCAGATGAAGCCTGTGTGGCGCGCCACC
CohSFGb8      ATGGAGGGGCTGAGAGAGAGCGGGATGGAAGACAGCGCTTGCACCTCAGGGTTTAGCGTCATGATCAAGGAATGCTGTGATGGCATGGGTGATGTCAGCGAGAAACATGGTGGAGGACCAGTTGTGCCTGAGAAGGCTGTCCGCTTCTCTTTCACTATTATGTCTGTGTCTGTCCAGGCAGAGGATGAGAAGGAAGAGGTTACCGTTTTCAGAGAGCCAAAGCCAAACTCAGAACTGTCCTGTAAGCCCCTTTGCCTGATGTTTGTGGATGAGTCAGACCATGAGACTCTCACAGCTGTCTTGGGGCCTATTGTTGCAGAGCGTAATGCAATGAAGGAGAGCAGGCTCATCCTGTCCATGGGAGGTATGCTGCGCTCCTTTCGCTTCCACTTCAGGGGCACGGGATATGATGAAAAAATGGTACGTGATATGGAGGGCCTGGAGGCTTCCGGGTCCACTTATGTCTGCACTCTGTGTGACTCCAGTCGTCCAGARGCTKCCCAAAACATGGTGTTACATTCCATCACCCGTAATCATGATGAGAACCTAGAGCGTTATGAAATATGGAGAACAAACCCCTTTTCTGAGTCTGCGGATGAGCTACGAGACAGAGTCAAAGGAGTCTCTGCCAAGCCCTTTATGGAGATGCAGCCCACATTAGATGCATTACACTGTGACATTGGCAATGCGACTGAATTCTACAAAATCTTCCAGGACGAGATTGGGGAGGTGTTCAAAAAGGCCAACCCCAGTCGGGAGGAACGGCGCATCTGGAGGGCAGCCTTAGATAAACAGCTGAGGAAGAACATTAAGCTTAAACCAGTAATGAGGATGAATGGGAACTATGCTCGCAAGCTAATGACCCTGGAGGCTGTGGAGGTGGTGTGTGAACTGGTGCCCTCAGAAGAGAGGAGAGAGGCCCTAAGGGAGCTTATGAGGCTCTACCTCCAGATGAAGCCTGTGTGGCGCGCCACC
CohTRC3       ATGGAGGGGCTGAGAGAGAGCGGGATGGAAGACAGCGCTTGCACCTCAGGGTTTAGCGTCATGATCAAGGAATGCTGTGATGGCATGGGTGATGTCAGCGAGAAACATGGTGGAGGACCAGTTGTGCCTGAGAAGGCTGTCCGCTTCTCTTTCACTATTATGTCTGTGTCTGTCCAGGCAGAGGATGAGAAGGAAGAGGTTACCGTTTTCAGAGAGCCAAAGCCAAACTCAGAACTGTCCTGTAAGCCCCTTTGCCTGATGTTTGTGGATGAGTCAGACCATGAGACTCTCACAGCTGTCTTGGGGCCTATTGTTGCAGAGCGTAATGCAATGAAGGAGAGCAGGCTCATCCTGTCCATGGGAGGTATGCTGCGCTCCTTTCGCTTCCACTTCAGGGGCACGGGATATGATGAAAAAATGGTACGTGATATGGAGGGCCTGGAGGCTTCCGGGTCCACTTATGTCTGCACTCTGTGTGACTCCAGTCGTCCAGARGCTGCCCAAAACATGGTGTTACATTCCATCACCCGTAATCATGATGAGAACCTAGAGCGTTATGAAATATGGAGAACAAACCCCTTTTCTGAGTCTGCGGATGAGCTACGAGACAGAGTCAAAGGAGTCTCTGCCAAGCCCTTTATGGAGATGCAGCCCACATTAGATGCATTACACTGTGACATTGGCAATGCGACTGAATTCTACAAAATCTTCCAGGACGAGATTGGGGAGGTGTTCAAAAAGGCCAACCCCAGTCGGGAGGAACGGCGCATCTGGAGGGCAGCCTTAGATAAACAGCTGAGGAAGAACATTAAGCTTAAACCAGTAATGAGGATGAATGGGAACTATGCTCGCAAGCTAATGACCCTGGAGGCTGTGGAGGTGGTGTGTGAACTGGTGCCCTCAGAAGAGAGGAGAGAGGCCCTAAGGGAGCTTATGAGGCTCTACCTCCAGATGAAGCCTGTGTGGCGCGCCACC
CohCHY6       ATGGAGGGGCTGAGAGAGAGCGGGATGGAAGACAGCGCTTGCACCTCAGGGTTTAGCGTCATGATCAAGGAATGCTGTGATGGCATGGGTGATGTCAGCGAGAAACATGGTGGAGGACCAGTTGTGCCTGAGAAGGCTGTCCGCTTCTCTTTCACTATTATGTCTGTGTCTGTCCAGGCAGAGGATGAGAAGGAAGAGGTTACCGTTTTCAGAGAGCCAAAGCCAAACTCAGAACTGTCCTGTAAGCCCCTTTGCCTGATGTTTGTGGATGAGTCAGACCATGAGACTCTCACAGCTGTCTTGGGGCCTATTGTTGCAGAGCGTAATGCAATGAAGGAGAGCAGGCTCATCCTGTCCATGGGAGGTATGCTGCGCTCCTTTCGCTTCCACTTCAGGGGCACGGGATATGATGAAAAAATGGTACGTGATATGGAGGGCCTRGAGGCTTCCGGGTCCACTTATGTCTGCACTCTGTGTGACTCCAGTCGTCCAGARGCTGCCCAAAACATGGTGTTACATTCCATCACCCGTAATCATGATGAGAACCTAGAGCGTTATGAAATATGGAGAACAAACCCCTTTTCTGAGTCTGCGGATGAGCTACGAGACAGAGTCAAAGGAGTCTCTGCCAAGCCCTTTATGGAGATGCAGCCCACATTAGATGCATTACACTGTGACATTGGCAATGCGACTGAATTCTACAAAATCTTCCAGGACGAGATTGGGGAGGTGTTCAAAAAGGCCAACCCCAGTCGGGAGGAACGGCGCATCTGGAGGGCAGCCTTAGATAAACAGCTGAGGAAGAACATTAAGCTTAAACCAGTAATGAGGATGAATGGGAACTATGCTCGCAAGCTAATGACCCTGGAGGCTGTGGAGGTGGTGTGTGAACTGGTGCCCTCAGAAGAGAGGAGAGAGGCCCTAAGGGAGCTTATGAGGCTCTACCTCCAGATGAAGCCTGTGTGGCGCGCCACC
CohSFGb7      ATGGAGGGGCTGAGAGAGAGCGGGATGGAAGACAGCGCTTGCACCTCAGGGTTTAGCGTCATGATCAAGGAATGCTGTGATGGCATGGGTGATGTCAGCGAGAAACATGGTGGAGGACCAGTTGTGCCTGAGAAGGCTGTCCGCTTCTCTTTCACTATTATGTCTGTGTCTGTCCAGGCAGAGGATGAGAAGGAAGAGGTTACCGTTTTCAGAGAGCCAAAGCCAAACTCAGAACTGTCCTGTAAGCCCCTTTGCCTGATGTTTGTGGATGAGTCAGACCATGAGACTCTCACAGCTGTCTTGGGGCCTATTGTTGCAGAGCGTAATGCAATGAAGGAGAGCAGGCTCATCCTGTCCATGGGAGGTATGCTGCGCTCCTTTCGCTTCCACTTCAGGGGCACGGGATATGATGAAAAAATGGTACGTGATATGGAGGGCCTGGAGGCTTCCGGGTCCACTTATGTCTGCACTCTGTGTGACTCCAGTCGTCCAGAGGCTGCCCAAAACATGGTGTTACATTCCATCACCCGTAATCATGATGAGAACCTAGAGCGTTATGAAATATGGAGAACAAACCCCTTTTCTGAGTCTGCGGATGAGCTACGAGACAGAGTCAAAGGAGTCTCTGCCAAGCCCTTTATGGAGATGCAGCCCACATTAGATGCATTACACTGTGACATTGGCAATGCGACTGAATTCTACAAAATCTTCCAGGACGAGATTGGGGAGGTGTTCAAAAAGGCCAACCCCAGTCGGGAGGAACGGCGCAKCTGGAGGGCAGCCTTAGATAAACAGCTGAGGAAGAACATTAAGCTTAAACCAGTAATGAGGATGAATGGGAACTATGCTCGCAAGCTAATGACCCTGGAGGCTGTGGAGGTGGTGTGTGAACTGGTGCCCTCAGAAGAGAGGAGAGAGGCCCTAAGGGAGCTTATGAGGCTCTACCTCCAGATGAAGCCTGTGTGGCGCGCCACC
CohELZ10      ATGGAGGGGCTGAGAGAGAGCGGGATGGAAGACAGCGCTTGCACCTCAGGGTTTAGCGTCATGATCAAGGAATGCTGTGATGGCATGGGTGATGTCAGCGAGAAACATGGTGGAGGACCAGTTGTGCCTGAGAAGGCTGTCCGCTTCTCTTTCACTATTATGTCTGTGTCTGTCCAGGCAGAGGATGAGAAGGAAGAGGTTACCGTTTTCAGAGAGCCAAAGCCAAACTCAGAACTGTCCTGTAAGCCCCTTTGCCTGATGTTTGTGGATGAGTCAGACCATGAGACTCTCACAGCTGTCTTGGGGCCTATTGTTGCAGAGCGTAATGCAATGAAGGAGAGCAGGCTCATCCTGTCCATGGGAGGTATGCTGCGCTCCTTTCGCTTCCACTTCAGGGGCACGGGATATGATGAAAAAATGGTACGTGATATGGAGGGCCTGGAGGCTTCCGGGTCCACTTATGTCTGCACTCTGTGTGACTCCAGTCGTCCAGAGGCTGCCCAAAACATGGTGTTACATTCCATCACCCGTAATCATGATGAGAACCTAGAGCGTTATGAAATATGGAGAACAAACCCCTTTTCTGAGTCTGCGGATGAGCTACGAGACAGAGTCAAAGGAGTCTCTGCCAAGCCCTTTATGGAGATGCAGCCCACATTAGATGCATTACACTGTGACATTGGCAATGCGACTGAATTCTACAAAATCTTCCAGGACGAGATTGGGGAGGTGTTCAAAAAGGCCAACCCCAGTCGGGAGGAACGGCGCATCTGGAGGGCAGCCTTAGATAAACAGCTGAGGAAGAACATTAAGCTTAAACCAGTAATGAGGATGAATGGGAACTATGCTCGCAAGCTAATGACCCTGGAGGCTGTGGAGGTGGTGTGTGAACTGGTGCCCTCAGAAGAGAGGAGAGAGGCCCTAAGGGAGCTTATGAGGCTCTACCTCCAGATGAAGCCTGTGTGGCGCGCCACC
CohCHY5       ATGGAGGGGCTGAGAGAGAGCGGGATGGAAGACAGCGCTTGCACCTCAGGGTTTAGCGTCATGATCAAGGAATGCTGTGATGGNATGGGTGATGTCAGCGAGAAACATGGTGGAGGACCAGTTGTGCCTGAGAAGGCTGTCCGCTTCTCTTTCACTATTATGTCTGTGTCTGTCCAGGCAGAGGATGAGAAGGAAGAGGTTACCGTTTTCAGAGAGCCAAAGCCAAACTCAGAACTGTCCTGTAAGCCCCTTTGCCTGATGTTTGTGGATGAGTCAGACCATGAGACTCTCACAGCTGTCTTGGGGCCTATTGTTGCAGAGCGTAATGCAATGAAGGAGAGCAGGCTCATCCTGTCCATGGGAGGTATGCTGCGCTCCTTTCGCTTCCACTTCAGGGGCACGGGATATGATGAAAAAATGGTACGTGATATGGAGGGCCTGGAGGCTTCCGGGTCCACTTATGTCTGCACTCTGTGTGACTCCAGTCGTCCAGARGCTGCCCAAAACATGGTGTTACATTCCATCACCCGTAATCATGATGAGAACCTAGAGCGTTATGAAATATGGAGAACAAACCCCTTTTCTGAGTCTGCGGATGAGCTACGAGACAGAGTCAAAGGAGTCTCTGCCAAGCCCTTTATGGAGATGCAGCCCACATTAGATGCATTACACTGTGACATTGGCAATGCGACTGAATTCTACAAAATCTTCCAGGACGAGATTGGGGAGGTGTTCAAAAAGGCCAACCCCAGTCGGGAGGAACGGCGCATCTGGAGGGCAGCCTTAGATAAACAGCTGAGGAAGAACATTAAGCTTAAACCAGTAATGAGGATGAATGGGAACTATGCTCGCAAGCTAATGACCCTGGAGGCTGTGGAGGTGGTGTGTGAACTGGTGCCCTCAGAAGAGAGGAGAGAGGCCCTAAGGGAGCTTATGAGGCTCTACCTCCAGATGAAGCCTGTGTGGCGCGCCACC
CorPRIc4      ATGGAGGGGCTGAGAGAGAGCGGGATGGAAGACAGCGCTTGCACCTCAGGGTTTAGCGTCATGATCAAGGAATGCTGTGATGGCATGGGTGATGTCAGCGAGAAACATGGTGGAGGACCAGTTGTGCCTGAGAAGGCTGTCCGCTTCTCTTTCACTATTATGTCTGTGTCTGTCCAGGCAGAGGATGAGAAGGAAGAGGTTACCGTTTTCAGAGAGCCAAAGCCAAACTCAGAACTGTCCTGTAAGCCCCTTTGCCTGATGTTTGTGGATGAGTCAGACCATGAGACTCTCACAGCTGTCTTGGGGCCTATTGTTGCAGAGCGTAATGCAATGAAGGAGAGCAGGCTCATCCTGTCNATGGGAGGTATGCTGCGCTCCTTTCGCTTCCACTTCAGGGGCACGGGATATGATGAAAAAATGGTACGTGATATGGAGGGCCTGGAGGCTTCCGGGTCCACTTATGTCTGCACTCTGTGTGACTCCAGTCGTCCAGAGGCTGCCCAAAACATGGTGTTACATTCCATCACCCGTAATCATGATGAGAACCTAGAGCGTTATGAAATATGGAGAACAAACCCCTTTTCTGAGTCTGCGGATGAGCTACGAGACAGAGTCAAAGGAGTCTCTGCCAAGCCCTTTATGGAGATGCAGCCCACATTAGATGCATTACACTGTGACATTGGCAATGCGACTGAATTCTACAAAATCTTCCAGGATGAGATTGGGGAGGTGTTCAAAAAGGCCAACCCCAGTCGGGAGGAACGGCGCAGCTGGAGGGCAGCCTTAGATAAACAGCTGAGGAAGAACATTAAGCTTAAACCAGTAATGAGGATGAATGGGAACTATGCTCGCAAGCTAATGACCCTGGAGGCTGTGGAGGTGGTGTGTGAACTGGTGCCCTCAGAAGAAAGGAGAGAGGCCCTAAGGGAGCTTATGAGGCTCTACCTCCAGATGAAGCCTGTGTGGCGCGCCACC
Acali3864     ATGGAGGGGCTGAGAGAGAGCGGGATGGAAGACAGCGCTTGCACCTCAGGGTTCAGCGTCATGATCAAGGAATGCTGTGATGGCATGGGTGATGTTAGCGAGAAACATGGTGGAGGACCAGTTGTGCCTGAGAAGGCTGTCCGCTTCTCTTTCACTATTATGTCTGTGTCTGTCCAGGCAGAGGATGAGATGGAAGAGGTTACCGTTTTCAGAGAGCCAAAGCCAAACTCAGAACTATCCTGTAAGCCCCTTTGCCTTATGTTTGTGGATGAGTCAGACCATGAGACTCTCACAGCCGTCTTGGGGCCTATAGTTGCAGAGCGTAATGCAATGAAGGAGAGCAGGCTCATCCTGTCCATGGGAGGTATGCTGCGCTCCTTTCGCTTCCACTTCAGGGGCACAGGATACGATGAAAAAATGGTGCGTGATATGGAGGGCCTGGAGGCTTCCGGGTCCACTTATGTCTGCACTCTGTGTGACTCCAGTCGTCCAGAGGCTGCCCAAAACATGGTTTTACATTCCATCACCCGTAATCATGATGAGAACCTAGAGCGTTATGAAATATGGAGAACAAACCCATTTTCTGAGTCTGCGGATGAGCTACGAGACAGAGTCAAAGGAGTCTCTGCCAAGCCCTTTATGGAGATGCATCCCACATTAGATGCATTACACTGTGACATTGGCAATGCCACTGAATTCTACAAAATCTTCCAGGACGAGATTGGGGAGGTGTTCAAAAAGGTCAACCCCAGTCGGGAGGAACGGCGCAGCTGGAGGGCAGCCTTAGATAAACAGCTGAGGAAGAACATTAAGCTTAAACCAGTAATGAGGATGAATGGGAACTATGCTCGCAAGCTAATGACCCTGGAGGCTGTGGAGGTGGTGTGTGAACTGGTGCCCTCAGAAGAGAGGAGAGAGGCCCTAAGGGAGCTTATGAGGCTCTACCTCCAGATGAAGCCTGTGTGGCGCGCCACC
Aaaff3863     ATGGAGGGGCTGAGAGAGAGCGRGATGGAAGACAGCGCTTGCACCTCAGGGTTCAGYGTYATGATCAAGGAATGTTGTGATGGCATGGGTGATGTTAGCGAGAAACATGGTGGAGGACCAGTTGTGCCTGAGAAGGCTGTCCGCTTCTCTTTCACTATTATGTCTGTGTCTGTCCAGGCAGAGGATGAGAAGGAAGAGGTTACCGTTTTCAGAGAGCCAAAGCCAAACTCAGAACTGTCCTGTAAACCCCTTTGCCTGATGTTTGTGGATGAGTCAGACCATGAGACTCTCACAGCCGTCTTGGGGCCTATAGTTGCAGAGCGTAATGCAATGAAGGAGAGCAGGCTCATCYTGTCCATGGGAGGTATGCTGCGCTCCTTTCGCTTCCACTTCAGGGGCACAGGATACGATGAAAAAATGGTGCGTGATATGGAGGGCCTGGAGGCTTCCGGGTCCACTTATGTCTGCACTCTGTGTGACTCCAGTCGTCCAGAGGCTGCCCAAAACATGGTGTTACATTCCATCACCCGTAATCATGATGAGAACCTAGAGCGTTATGAAATATGGAGAACAAACCCCTTCTCTGAGTCTGCGGATGAGCTACGAGACAGAGTCAAAGGAGTCTCTGCCAAGCCCTTTATGGAGATGCAGCCCACATTAGATGCATTACACTGTGACATTGGCAATGCCACTGAATTCTACAAAATCTTCCAGGACGAGATTGGGGAGGTGTTCAAAAAGGTCAACCCCAGTCGGGAGGAACGGCGCTGCTGGAGGGCAGCCTTAGATAAACAGCTGAGGAAGAACATTAAGCTTAAACCAGTAATGAGGATGAATGGGAACTATGCTCGCAAGCTAATGACCCTGGAGGCTGTGGAGGTGGTGTGTGAACTGGTGCCCTCAGAAGAGAGGAGAGAGGCCCTAAGGGAGCTTATGAGGCTCTACCTCCAGATGAAGCCTGTGTGGCGCGCCACC
Ltenuis3866   ATGGAGGGGCTGAGAGAGAGCGGGATGGAAGACAGTGCTTGTACCTCAGGGTTCAGCGTCATGATCAAGGAATGCTGTGATGGCATGGGTGATGTTAGCGAGAAACATGGTGGAGGACCAGTTGTGCCTGAGAAGGCTGTCCGCTTCTCTTTCACTATTATGTCTGTGTCTGTCCAGGCAGAGGATGAGAAGGAAGAGGTTACYGTTTTCAGAGAGCCAAAGCCAAACTCAGAACTGTCCTGTAAGCCCCTTTGCCTGATGTTTGTGGATGAGTCAGACCATGAGACTCTCACAGCCGTCTTGGGGCCTATAGTTGCAGAGCGTAATGCAATGAAGGAGAGCAGGCTCATCCTGTCCTTAGGAGGYATGCTGCGCTCCTTTCGCTTCCACTTCAGGGGCACGGGATACGATGAAAAAATGGTGCGCGATATGGAGGGCCTGGAGGCTTCCGGGTCCACTTATGTCTGCACTCTGTGTGACTCCAGTCGTCCAGAGGCTGCCCAAAACATGGTGTTACATTCCATCACCCGTAATCATGATGAGAACCTAGAGCGTTATGAAATATGGAGAACAAACCCCTTTTCTGAGTCTGCAGATGAGCTACGAGACAGAGTCAAAGGAGTCTCTGCCAAGCCCTTTATGGAGATGCAGCCCACAATAGATGCATTACACTGTGACATTGGCAATGCCACTGAATTCTACAAAATCTTCCAGGATGAGATTGGGGAGGTGTTCAAAAAGGTCAACCCCAGTCGGGAGGAACGGCGTAGCTGGAGGGCAGCCTTAGATAAACARCTGAGGAAGAACATTAAGCTTAAACCAGTAATGAGGATGAATGGGAACTATGCTCGCAAGCTAATGACCCTGGAGGCTGTGGAGGTGGTGTGTGAACTGGTGCCCTCAGAAGAGAGGAGAGAGGCCCTAAGGGAGCTTATGAGGCTCTACCTCCAGATGAAGCCTGTGTGGCGCGCCACC
CohSFGb4      ATGGAGGGGCTGAGAGAGAGCGGGATGGAAGACAGCGCTTGCACCTCAGGGTTTAGCGTCATGATCAAGGAATGCTGTGATGGCATGGGTGATGTCAGCGAGAAACATGGTGGAGGACCAGTTGTGCCTGAGAAGGCTGTCCGCTTCTCTTTCACTATTATGTCTGTGTCTGTCCAGGCAGAGGATGAGAAGGAAGAGGTTACCGTTTTCAGAGAGCCAAAGCCAAACTCAGAACTGTCCTGTAAGCCCCTTTGCCTGATGTTTGTGGATGAGTCAGACCATGAGACTCTCACAGCTGTCTTGGGGCCTATTGTTGCAGAGCGTAATGCAATGAAGGAGAGCAGGCTCATCCTGTCCATGGGAGGTATGCTGCGCTCCTTTCGCTTCCACTTCAGGGGCACGGGATATGATGAAAAAATGGTACGTGATATGGAGGGCCTGGAGGCTTCCGGGTCCACTTATGTCTGCACTCTGTGTGACTCCAGTCGTCCAGAGGCTGCCCAAAACATGGTGTTACATTCCATCACCCGTAATCATGATGAGAACCTAGAGCGTTATGAAATATGGAGAACAAACCCCTTTTCTGAGTCTGCGGATGAGCTACGAGACAGAGTCAAAGGAGTCTCTGCCAAGCCCTTTATGGAGATGCAGCCCACATTAGATGCATTACACTGTGACATTGGCAATGCGACTGAATTCTACAAAATCTTCCAGGAYGAGATTGGGGAGGTGTTCAAAAAGGCCAACCCCAGTCGGGAGGAACGGCGCATCTGGAGGGCAGCCTTAGATAAACAGCTGAGGAAGAACATTAAGCTTAAACCAGTAATGAGGATGAATGGGAACTATGCTCGCAAGCTAATGACCCTGGAGGCTGTGGAGGTGGTGTGTGAACTGGTGCCCTCAGAAGARAGGAGAGAGGCCCTAAGGGAGCTTATGAGGCTCTACCTCCAGATGAAGCCTGTGTGGCGCGCCACC
CorYAV2       ATGGAGGGGCTGAGAGAGAGCGGGATGGAAGACAGCGCTTGCACCTCAGGGTTTAGCGTCATGATCAAGGAATGCTGTGATGGCATGGGTGATGTCAGCGAGAAACATGGTGGAGGACCAGTTGTGCCTGAGAAGGCTGTCCGCTTCTCTTTCACTATTATGTCTGTGTCTGTCCAGGCAGAGGATGAGAAGGAAGAGGTTACCGTTTTCAGAGAGCCAAAGCCAAACTCAGAACTGTCCTGTAAGCCCCTTTGCCTGATGTTTGTGGATGAGTCAGACCATGAGACTCTCACAGCTGTCTTGGGGCCTATTGTTGCAGAGCGTAATGCAATGAAGGAGAGCAGGCTCATCCTGTCCATGGGAGGTATGCTGCGCTCCTTTCGCTTCCACTTCAGGGGCACGGGATATGATGAAAAAATGGTACGTGATATGGAGGGCCTGGAGGCTTCCGGGTCCACTTATGTCTGCACTCTGTGTGACTCCAGTCGTCCAGAGGCTGCCCAAAACATGGTGTTACATTCCATCACCCGTAATCATGATGAGAACCTAGAGCGTTATGAAATATGGAGAACAAACCCCTTTTCTGAGTCTGCGGATGAGCTACGAGACAGAGTCAAAGGAGTCTCTGCCAAGCCCTTTATGGAGATGCAGCCCACATTAGATGCATTACACTGTGACATTGGCAATGCGACTGAATTCTACAAAATCTTCCAGGATGAGATTGGGGAGGTGTTCAAAAAGGCCAACCCCAGTCGGGAGGAACGGCGCAGCTGGAGGGCAGCCTTAGATAAACAGCTGAGGAAGAACATTAAGCTTAAACCAGTAATGAGGATGAATGGGAACTATGCTCGCAAGCTAATGACCCTGGAGGCTGTGGAGGTGGTGTGTGAACTGGTGCCCTCAGAAGAAAGGAGAGAGGCCCTAAGGGAGCTTATGAGGCTCTACCTCCAGATGAAGCCTGTGTGGCGCGCCACC
CorYAV6       ATGGAGGGGCTGAGAGAGAGCGGGATGGAAGACAGCGCTTGCACCTCAGGGTTTAGCGTCATGATCAAGGAATGCTGTGATGGCATGGGTGATGTCAGCGAGAAACATGGTGGAGGACCAGTTGTGCCTGAGAAGGCTGTCCGCTTCTCTTTCACTATTATGTCTGTGTCTGTCCAGGCAGAGGATGAGAAGGAAGAGGTTACCGTTTTCAGAGAGCCAAAGCCAAACTCAGAACTGTCCTGTAAGCCCCTTTGCCTGATGTTTGTGGATGAGTCAGACCATGAGACTCTCACAGCTGTCTTGGGGCCTATTGTTGCAGAGCGTAATGCAATGAAGGAGAGCAGGCTCATCCTGTCCATGGGAGGTATGCTGCGCTCCTTTCGCTTCCACTTCAGGGGCACGGGATATGATGAAAAAATGGTACGTGATATGGAGGGCCTGGAGGCTTCCGGGTCCACTTATGTCTGCACTCTGTGTGACTCCAGTCGTCCAGAGGCTGCCCAAAACATGGTGTTACATTCCATCACCCGTAATCATGATGAGAACCTAGAGCGTTATGAAATATGGAGAACAAACCCCTTTTCTGAGTCTGCGGATGAGCTACGAGACAGAGTCAAAGGAGTCTCTGCCAAGCCCTTTATGGAGATGCAGCCCACATTAGATGCATTACACTGTGACATTGGCAATGCGACTGAATTCTACAAAATCTTCCAGGATGAGATTGGGGAGGTGTTCAAAAAGGCCAACCCCAGTCGGGAGGAACGGCGCAGCTGGAGGGCAGCCTTAGATAAACAGCTGAGGAAGAACATTAAGCTTAAACCAGTAATGAGGATGAATGGGAACTATGCTCGCAAGCTAATGACCCTGGAGGCTGTGGAGGTGGTGTGTGAACTGGTGCCCTCAGAAGAAAGGAGAGAGGCCCTAAGGGAGCTTATGAGGCTCTACCTCCAGATGAAGCCTGTGTGGCGCGCCACC
CohPRIc2      ATGGAGGGGCTGAGAGAGAGCGGGATGGAAGACAGCGCTTGCACCTCAGGGTTTAGCGTCATGATCAAGGAATGCTGTGATGGCATGGGTGATGTCAGCGAGAAACATGGTGGAGGACCAGTTGTGCCTGAGAAGGCTGTCCGCTTCTCTTTCACTATTATGTCTGTGTCTGTCCAGGCAGAGGATGAGAAGGAAGAGGTTACCGTTTTCAGAGAGCCAAAGCCAAACTCAGAACTGTCCTGTAAGCCCCTTTGCCTGATGTTTGTGGATGAGTCAGACCATGAGACTCTCACAGCTGTCTTGGGGCCTATTGTTGCAGAGCGTAATGCAATGAAGGAGAGCAGGCTCATCCTGTCCATGGGAGGTATGCTGCGCTCCTTTCGCTTCCACTTCAGGGGCACGGGATATGATGAAAAAATGGTACGTGATATGGAGGGCCTGGAGGCTTCCGGGTCCACTTATGTCTGCACTCTGTGTGACTCCAGTCGTCCAGAGGCTGCCCAAAACATGGTGTTACATTCCATCACCCGTAATCATGATGAGAACCTAGAGCGTTATGAAATATGGAGAACAAACCCCTTTTCTGAGTCTGCGGATGAGCTACGAGACAGAGTCAAAGGAGTCTCTGCCAAGCCCTTTATGGAGATGCAGCCCACATTAGATGCATTACACTGTGACATTGGCAATGCGACTGAATTCTACAAAATCTTCCAGGATGAGATTGGGGAGGTGTTCAAAAAGGCCAACCCCAGTCGGGAGGAACGGCGCAGCTGGAGGGCAGCCTTAGATAAACAGCTGAGGAAGAACATTAAGCTTAAACCAGTAATGAGGATGAATGGGAACTATGCTCGCAAGCTAATGACCCTGGAGGCTGTGGAGGTGGTGTGTGAACTGGTGCCCTCAGAAGAAAGGAGAGAGGCCCTAAGGGAGCTTATGAGGCTCTACCTCCAGATGAAGCCTGTGTGGCGCGCCACC
CorNWC2       ATGGAGGGGCTGAGAGAGAGCGGGATGGAAGACAGCGCTTGCACCTCAGGGTTTAGCGTCATGATCAAGGAATGCTGTGATGGCATGGGTGATGTCAGCGAGAAACATGGTGGAGGACCAGTTGTGCCTGAGAAGGCTGTCCGCTTCTCTTTCACTATTATGTCTGTGTCTGTCCAGGCAGAGGATGAGAAGGAAGAGGTTACCGTTTTCAGAGAGCCAAAGCCAAACTCAGAACTGTCCTGTAAGCCCCTTTGCCTGATGTTTGTGGATGAGTCAGACCATGAGACTCTCACAGCTGTCTTGGGGCCTATTGTTGCAGAGCGTAATGCAATGAAGGAGAGCAGGCTCATCCTGTCCATGGGAGGTATGCTGCGCTCCTTTCGCTTCCACTTCAGGGGCACGGGATATGATGAAAAAATGGTACGTGATATGGAGGGCCTGGAGGCTTCCGGGTCCACTTATGTCTGCACTCTGTGTGACTCCAGTCGTCCAGAGGCTGCCCAAAACATGGTGTTACATTCCATCACCCGTAATCATGATGAGAACCTAGAGCGTTATGAAATATGGAGAACAAACCCCTTTTCTGAGTCTGCGGATGAGCTACGAGACAGAGTCAAAGGAGTCTCTGCCAAGCCCTTTATGGAGATGCAGCCCACATTAGATGCATTACACTGTGACATTGGCAATGCGACTGAATTCTACAAAATCTTCCAGGATGAGATTGGGGAGGTGTTCAAAAAGGCCAACCCCAGTCGGGAGGAACGGCGCAGCTGGAGGGCAGCCTTAGATAAACAGCTGAGGAAGAACATTAAGCTTAAACCAGTAATGAGGATGAATGGGAACTATGCTCGCAAGCTAATGACCCTGGAGGCTGTGGAGGTGGTGTGTGAACTGGTGCCCTCAGAAGAAAGGAGAGAGGCCCTAAGGGAGCTTATGAGGCTCTACCTCCAGATGAAGCCTGTGTGGCGCGCCACC
CohTRC2       ATGGAGGGGCTGAGAGAGAGCGGGATGGAAGACAGCGCTTGCACCTCAGGGTTTAGCGTCATGATCAAGGAATGCTGTGATGGCATGGGTGATGTCAGCGAGAAACATGGTGGAGGACCAGTTGTGCCTGAGAAGGCTGTCCGCTTCTCTTTCACTATTATGTCTGTGTCTGTCCAGGCAGAGGATGAGAAGGAAGAGGTTACCGTTTTCAGAGAGCCAAAGCCAAACTCAGAACTGTCCTGTAAGCCCCTTTGCCTGATGTTTGTGGATGAGTCAGACCATGAGACTCTCACAGCTGTCTTGGGGCCTATTGTTGCAGAGCGTAATGCAATGAAGGAGAGCAGGCTCATCCTGTCCATGGGAGGTATGCTGCGCTCCTTTCGCTTCCACTTCAGGGGCACGGGATATGATGAAAAAATGGTACGTGATATGGAGGGCCTGGAGGCTTCCGGGTCCACTTATGTCTGCACTCTGTGTGACTCCAGTCGTCCAGARGCTGCCCAAAACATGGTGTTACATTCCATCACCCGTAATCATGATGAGAACCTAGAGCGTTATGAAATATGGAGAACAAACCCCTTTTCTGAGTCTGCGGATGAGCTACGAGACAGAGTCAAAGGAGTCTCTGCCAAGCCCTTTATGGAGATGCAGCCCACATTAGATGCATTACACTGTGACATTGGCAATGCGACTGAATTCTACAAAATCTTCCAGGACGAGATTGGGGAGGTGTTCAAAAAGGCCAACCCCAGTCGGGAGGAACGGCGCATCTGGAGGGCAGCCTTAGATAAACAGCTGAGGAAGAACATTAAGCTTAAACCAGTAATGAGGATGAATGGGAACTATGCTCGCAAGCTAATGACCCTGGAGGCTGTGGAGGTGGTGTGTGAACTGGTGCCCTCAGAAGAGAGGAGAGAGGCCCTAAGGGAGCTTATGAGGCTCTACCTCCAGATGAAGCCTGTGTGGCGCGCCACC
CohELZ1       ATGGAGGGGCTGAGAGAGAGCGGGATGGAAGACAGCGCTTGCACCTCAGGGTTTAGCGTCATGATCAAGGAATGCTGTGATGGCATGGGTGATGTCAGCGAGAAACATGGTGGAGGACCAGTTGTGCCTGAGAAGGCTGTCCGCTTCTCTTTCACTATTATGTCTGTGTCTGTCCAGGCAGAGGATGAGAAGGAAGAGGTTACCGTTTTCAGAGAGCCAAAGCCAAACTCAGAACTGTCCTGTAAGCCCCTTTGCCTGATGTTTGTGGATGAGTCAGACCATGAGACTCTCACAGCTGTCTTGGGGCCTATTGTTGCAGAGCGTAATGCAATGAAGGAGAGCAGGCTCATCCTGTCCATGGGAGGTATGCTGCGCTCCTTTCGCTTCCACTTCAGGGGCACGGGATATGATGAAAAAATGGTACGTGATATGGAGGGCCTGGAGGCTTCCGGGTCCACTTATGTCTGCACTCTGTGTGACTCCAGTCGTCCAGAGGCTGCCCAAAACATGGTGTTACATTCCATCACCCGTAATCATGATGAGAACCTAGAGCGTTATGAAATATGGAGAACAAACCCCTTTTCTGAGTCTGCGGATGAGCTACGAGACAGAGTCAAAGGAGTCTCTGCCAAGCCCTTTATGGAGATGCAGCCCACATTAGATGCATTACACTGTGACATTGGCAATGCGACTGAATTCTACAAAATCTTCCAGGACGAGATTGGGGAGGTGTTCAAAAAGGCCAACCCCAGTCGGGAGGAACGGCGCATCTGGAGGGCAGCCTTAGATAAACAGCTGAGGAAGAACATTAAGCTTAAACCAGTAATGAGGATGAATGGGAACTATGCTCGCAAGCTAATGACCCTGGAGGCTGTGGAGGTGGTGTGTGAACTGGTGCCCTCAGAAGAGAGGAGAGAGGCCCTAAGGGAGCTTATGAGGCTCTACCTCCAGATGAAGCCTGTGTGGCGCGCCACC
CohCHY2       ATGGAGGGGCTGAGAGAGAGCGGGATGGAAGACAGCGCTTGCACCTCAGGGTTTAGCGTCATGATCAAGGAATGCTGTGATGGCATGGGTGATGTCAGCGAGAAACATGGTGGAGGACCAGTTGTGCCTGAGAAGGCTGTCCGCTTCTCTTTCACTATTATGTCTGTGTCTGTCCAGGCAGAGGATGAGAAGGAAGAGGTTACCGTTTTCAGAGAGCCAAAGCCAAACTCAGAACTGTCCTGTAAGCCCCTTTGCCTGATGTTTGTGGATGAGTCAGACCATGAGACTCTCACAGCTGTCTTGGGGCCTATTGTTGCAGAGCGTAATGCAATGAAGGAGAGCAGGCTCATCCTGTCCATGGGAGGTATGCTGCGCTCCTTTCGCTTCCACTTCAGGGGCACGGGATATGATGAAAAAATGGTACGTGATATGGAGGGCCTGGAGGCTTCCGGGTCCACTTATGTCTGCACTCTGTGTGACTCCAGTCGTCCAGARGCTGCCCAAAACATGGTGTTACATTCCATCACCCGTAATCATGATGAGAACCTAGAGCGTTATGAAATATGGAGAACAAACCCCTTTTCTGAGTCTGCGGATGAGCTACGAGACAGAGTCAAAGGAGTCTCTGCCAAGCCCTTTATGGAGATGCAGCCCACATTAGATGCATTACACTGTGACATTGGCAATGCGACTGAATTCTACAAAATCTTCCAGGACGAGATTGGGGAGGTGTTCAAAAAGGCCAACCCCAGTCGGGAGGAACGGCGCATCTGGAGGGCAGCCTTAGATAAACAGCTGAGGAAGAACATTAAGCTTAAACCAGTAATGAGGATGAATGGGAACTATGCTCGCAAGCTAATGACCCTGGAGGCTGTGGAGGTGGTGTGTGAACTGGTGCCCTCAGAAGAGAGGAGAGAGGCCCTAAGGGAGCTTATGAGGCTCTACCTCCAGATGAAGCCTGTGTGGCGCGCCACC
CohELZ8       ATGGAGGGGCTGAGAGAGAGCGGGATGGAAGACAGCGCTTGCACCTCAGGGTTTAGCGTCATGATCAAGGAATGCTGTGATGGCATGGGTGATGTCAGCGAGAAACATGGTGGAGGACCAGTTGTGCCTGAGAAGGCTGTCCGCTTCTCTTTCACTATTATGTCTGTGTCTGTCCAGGCAGAGGATGAGAAGGAAGAGGTTACCGTTTTCAGAGAGCCAAAGCCAAACTCAGAACTGTCCTGTAAGCCCCTTTGCCTGATGTTTGTGGATGAGTCAGACCATGAGACTCTCACAGCTGTCTTGGGGCCTATTGTTGCAGAGCGTAATGCAATGAAGGAGAGCAGGCTCATCCTGTCCATGGGAGGTATGCTGCGCTCCTTTCGCTTCCACTTCAGGGGCACGGGATATGATGAAAAAATGGTACGTGATATGGAGGGCCTGGAGGCTTCCGGGTCCACTTATGTCTGCACTCTGTGTGACTCCAGTCGTCCAGAAGCTGCCCAAAACATGGTGTTACATTCCATCACCCGTAATCATGATGAGAACCTAGAGCGTTATGAAATATGGAGAACAAACCCCTTTTCTGAGTCTGCGGATGAGCTACGAGACAGAGTCAAAGGAGTCTCTGCCAAGCCCTTTATGGAGATGCAGCCCACATTAGATGCATTACACTGTGACATTGGCAATGCGACTGAATTCTACAAAATCTTCCAGGACGAGATTGGGGAGGTGTTCAAAAAGGCCAACCCCAGTCGGGAGGAACGGCGCATCTGGAGGGCAGCCTTAGATAAACAGCTGAGGAAGAACATTAAGCTTAAACCAGTAATGAGGATGAATGGGAACTATGCTCGCAAGCTAATGACCCTGGAGGCTGTGGAGGTGGTGTGTGAACTGGTGCCCTCAGAAGAGAGGAGAGAGGCCCTAAGGGAGCTTATGAGGCTCTACCTCCAGATGAAGCCTGTGTGGCGCGCCACC
LsaADR1       ATGGAGGGGCTGAGAGAGAGCCGGATGGAAGACAGTGCTTGTACCTCAGGGTTCAGCGTCATGATCAAGGAATGCTGTGATGGTATGGGTGATGTTAGCGAGAAACATGGTGGAGGACCAGCTGTGCCTGAGAAGGCTGTCCGCTTCTCTTTCACTATTATGTCTGTGTCTGTCCAGGCAGAGGATGAGAAGGAAGAGGTTACCGTTTTCAGAGAGCCAAAGCCAAACTCAGAACTGTCCTGTAAGCCCCTTTGCCTGATGTTTGTGGATGAGTCAGACCATGAGACTCTCACAGCAGTCTTGGGGCCTATAGTTGCAGAGCGTAATGCAATGAAGGAGAGCAGGCTCATCCTGTCCTTGGGAGGTATGCTGCGCTCCTTTCGCTTCCACTTCAGGGGCACGGGATACGATGAAAAAATGGTGCGTGATATGGAGGGCCTGGAGGCTTCCGGGTCCACTTATGTCTGCACTCTGTGTGACTCCAGTCGTCCAGAGGCTGCCCAAAACATGGTGTTACATTCCATCACCCGTAATCATGATGAGAACCTAGAGCGTTATGAAATATGGAGAACAAACCCCTTTTCTGAGTCTGCAAATGAGCTACGAGACAGAGTCAAAGGAGTCTCTGCCAAGCCCTTTATGGAGATGCAGCCCACAATAGATGCATTACACTGTGACATTGGCAATGCCACTGAATTCTACAAAATCTTCCAGGATGAGATTGGGGAGGTGTTCAAAAAGGTCAACCCCAGTCGGGAGGAACGGCGTAGCTGGAGGGCAGCCTTAGATAAACAGCTGAGGAAGAACATTAAGCTTAAACCAGTAATGAGGATGAATGGGAACTATGCTCGCAAGCTAATGACCCTGGAGGCTGTGGAGGTGGTGTGTGAACTGGTGCCCTCAGAAGAGAGGAGAGAGGCCCTAAGGGAGCTTATGAGGCTCTACCTCCAGATGAAGCCTGTGTGGCGCGCCACC
CorANI3       ATGGAGGGGCTGAGAGAGAGCGGGATGGAAGACAGCGCTTGCACCTCAGGGTTTAGCGTCATGATCAAGGAATGCTGTGATGGCATGGGTGATGTCAGCGAGAAACATGGTGGAGGACCAGTTGTGCCTGAGAAGGCTGTCCGCTTCTCTTTCACTATTATGTCTGTGTCTGTCCAGGCAGAGGATGAGAAGGAAGAGGTTACCGTTTTCAGAGAGCCAAAGCCAAACTCAGAACTGTCCTGTAAGCCCCTTTGCCTGATGTTTGTGGATGAGTCAGACCATGAGACTCTCACAGCTGTCTTGGGGCCTATTGTTGCAGAGCGTAATGCAATGAAGGAGAGCAGGCTCATCCTGTCCATGGGAGGTATGCTGCGCTCCTTTCGCTTCCACTTCAGGGGCACGGGATATGATGAAAAAATGGTACGTGATATGGAGGGCCTGGAGGCTTCCGGGTCCACTTATGTCTGCACTCTGTGTGACTCCAGTCGTCCAGAGGCTGCCCAAAACATGGTGTTACATTCCATCACCCGTAATCATGATGAGAACCTAGAGCGTTATGAAATATGGAGAACAAACCCCTTTTCTGAGTCTGCGGATGAGCTACGAGACAGAGTCAAAGGAGTCTCTGCCAAGCCCTTTATGGAGATGCAGCCCACATTAGATGCATTACACTGTGACATTGGCAATGCGACTGAATTCTACAAAATCTTCCAGGATGAGATTGGGGAGGTGTTCAAAAAGGCCAACCCCAGTCGGGAGGAACGGCGCAGCTGGAGGGCAGCCTTAGATAAACAGCTGAGGAAGAACATTAAGCTTAAACCAGTAATGAGGATGAATGGGAACTATGCTCGCAAGCTAATGACCCTGGAGGCTGTGGAGGTGGTGTGTGAACTGGTGCCCTCAGAAGAAAGGAGAGAGGCCCTAAGGGAGCTTATGAGGCTCTACCTCCAGATGAAGCCTGTGTGGCGCGCCACC
CohELZ6       ATGGAGGGGCTGAGAGAGAGCGGGATGGAAGACAGCGCTTGCACCTCAGGGTTTAGCGTCATGATCAAGGAATGCTGTGATGGCATGGGTGATGTCAGCGAGAAACATGGTGGAGGACCAGTTGTGCCTGAGAAGGCTGTCCGCTTCTCTTTCACTATTATGTCTGTGTCTGTCCAGGCAGAGGATGAGAAGGAAGAGGTTACCGTTTTCAGAGAGCCAAAGCCAAACTCAGAACTGTCCTGTAAGCCCCTTTGCCTGATGTTTGTGGATGAGTCAGACCATGAGACTCTCACAGCTGTCTTGGGGCCTATTGTTGCAGAGCGTAATGCAATGAAGGAGAGCAGGCTCATCCTGTCCATGGGAGGTATGCTGCGCTCCTTTCGCTTCCACTTCAGGGGCACGGGATATGATGAAAAAATGGTACGTGATATGGAGGGCCTGGAGGCTTCCGGGTCCACTTATGTCTGCACTCTGTGTGACTCCAGTCGTCCAGARGCTGCCCAAAACATGGTGTTACATTCCATCACCCGTAATCATGATGAGAACCTAGAGCGTTATGAAATATGGAGAACAAACCCCTTTTCTGAGTCTGCGGATGAGCTACGAGACAGAGTCAAAGGAGTCTCTGCCAAGCCCTTTATGGAGATGCAGCCCACATTAGATGCATTACACTGTGACATTGGCAATGCGACTGAATTCTACAAAATCTTCCAGGACGAGATTGGGGAGGTGTTCAAAAAGGCCAACCCCAGTCGGGAGGAACGGCGCATCTGGAGGGCAGCCTTAGATAAACAGCTGAGGAAGAACATTAAGCTTAAACCAGTAATGAGGATGAATGGGAACTATGCTCGCAAGCTAATGACCCTGGAGGCTGTGGAGGTGGTGTGTGAACTGGTGCCCTCAGAAGAGAGGAGAGAGGCCCTAAGGGAGCTTATGAGGCTCTACCTCCAGATGAAGCCTGTGTGGCGCGCCACC
AguCAN3       ---------------------------------------------------------------------------------GGCATGGGCGACGTCAGTGAGAAACACGGCGGCGGCCCAGTTGTTCCTGAGAAAGCCGTCCGGTTCTCTTTCACTGTTATGTCTGTTTCTGTTCAGGCAGAGGACGAACAGGAAGAGGTCACCATTTTCAGGGAGCCAAAGCCAAACTCAGAGCTGTCCTGTAAGCCCCTTTGCCTGATGTTTGTGGACGAGTCAGACCACGAGACTCTCACAGCCRTCCTGGGGCCCATAGTTGCAGAGCGTAATGCAATGAAAGAGAGCCGGCTTATCTTGTCTGTGGGAGGTCTGCTGCGCTCCTTTCGTTTCCATTTCAGGGGTACGGGATATGACGAAAAAATGGTGCGTGATATGGAGGGCTTGGAAGCCTCAGGGTCCACCTATGTCTGCACTCTGTGCGACTCCACTCGTGCAGAGGCTGCCCAAAACATGGTGTTACATTCCATCACCCGCAATCACGATGAAAACCTAGATCGTTACGAAATATGGAGAACCAACCCATTTTCTGAGTCTGTGGAGGAGCTGCGTGACAGAGTCAAAGGAGTCTCTGCCAAGCCCTTCATGGAGATGCAGCCCACATTAGATGCGCTACACTGTGACATTGGAAATGCCACTGAATTCTACAAAATCTTTCAGGACGAGATTGGGGAGGTGTACAAAAAGGTCAACCCCAGTCGCGAAGAGCGGCGCAGCTGGAGGGCAGCCTTAGATAAACAGCTGAGGAAGAAAATGAAGCTTAAACCAGTGATGAGGATGAATGGGAACTATGCTCGCAGGCTAATGACCCTGGAGGCTGTGGAGGTGGTGTGCGAGCTGGTGCCCTCAGAGGAGAGGAGAGAGGCCCTGAGGGAGCTCAYGAAGCTCTACCTCCAG------------------------
AafMIS3       ATGGAGGGGCTGAGAGAGAGCGGGATGGAAGACAGCGCTTGCACCTCAGGGTTCAGTGTTATGATCAAGGAATGTTGTGATGGCATGGGTGATGTTAGCGAGAAACATGGTGGAGGACCAGTTGTGCCTGAGAAGGCTGTCCGCTTCTCTTTCACTATTATGTCTGTGTCTGTCCAGGCAGAGGATGAGAAGGAAGAGGTTACCGTTTTCAGAGAGCCAAAGCCAAACTCAGAACTGTCCTGTAAACCCCTTTGCCTGATGTTTGTGGATGAGTCAGACCATGAGACTCTCACAGCCGTCTTGGGGCCTATAGTTGCAGAGCGTAATGCAATGAAGGAGAGCAGGCTCATCTTGTCCATGGGAGGTATGCTGCGCTCCTTTCGCTTCCACTTCAGGGGCACAGGATACGATGAAAAAATGGTGCGTGATATGGAGGGCCTGGAGGCTTCCGGGTCCACTTATGTCTGCACTCTGTGTGACTCCAGTCGTCCAGAGGCTGCCCAAAACATGGTGTTACATTCCATCACCCGTAATCATGATGAGAACCTAGAGCGTTATGAAATATGGAGAACAAACCCCTTCTCTGAGTCTGCGGATGAGCTACGAGACAGAGTCAAAGGAGTCTCTGCCAAGCCCTTTATGGAGATGCAGCCCACATTAGATGCATTACACTGTGACATTGGCAATGCCACTGAATTCTACAAAATCTTCCAGGACGAGATTGGGGAGGTGTTCAAAAAGGTCAACCCCAGTCGGGAGGAACGGCGCTGCTGGAGGGCAGCCTTAGATAAACAGCTGAGGAAGAACATTAAGCTTAAACCAGTAATGAGGATGAATGGGAACTATGCTCGCAAGCTAATGACCCTGGAGGCTGTGGAGGTGGTGTGTGAACTGGTGCCCTCAGAAGAGAGGAGAGAGGCCCTGAGGGAGCTTATGAGGCTCTACCTCCAGATGAAGCCTGTGTGGCGCGCCACC
CohSFGb1      ATGGAGGGGCTGAGAGAGAGCGGGATGGAAGACAGCGCTTGCACCTCAGGGTTTAGCGTCATGATCAAGGAATGCTGTGATGGCATGGGTGATGTCAGCGAGAAACATGGTGGAGGACCAGTTGTGCCTGAGAAGGCTGTCCGCTTCTCTTTCACTATTATGTCTGTGTCTGTCCAGGCAGAGGATGAGAAGGAAGAGGTTACCGTTTTCAGAGAGCCAAAGCCAAACTCAGAACTGTCCTGTAAGCCCCTTTGCCTGATGTTTGTGGATGAGTCAGACCATGAGACTCTCACAGCTGTCTTGGGGCCTATTGTTGCAGAGCGTAATGCAATGAAGGAGAGCAGGCTCATCCTGTCCATGGGAGGTATGCTGCGCTCCTTTCGCTTCCACTTCAGGGGCACGGGATATGATGAAAAAATGGTACGTGATATGGAGGGCCTGGAGGCTTCCGGGTCCACTTATGTCTGCACTCTGTGTGACTCCAGTCGTCCAGAAGCTGCCCAAAACATGGTGTTACATTCCATCACCCGTAATCATGATGAGAACCTAGAGCGTTATGAAATATGGAGAACAAACCCCTTTTCTGAGTCTGCGGATGAGCTACGAGACAGAGTCAAAGGAGTCTCTGCCAAGCCCTTTATGGAGATGCAGCCCACATTAGATGCATTACACTGTGACATTGGCAATGCGACTGAATTCTACAAAATCTTCCAGGACGAGATTGGGGAGGTGTTCAAAAAGGCCAACCCCAGTCGGGAGGAACGGCGCATCTGGAGGGCAGCCTTAGATAAACAGCTGAGGAAGAACATTAAGCTTAAACCAGTAATGAGGATGAATGGGAACTATGCTCGCAAGCTAATGACCCTGGAGGCTGTGGAGGTGGTGTGTGAACTGGTGCCCTCAGAAGAGAGGAGAGAGGCCCTAAGGGAGCTTATGAGGCTCTACCTCCAGATGAAGCCTGTGTGGCGCGCCACC
CohSFG1       ATGGAGGGGCTGAGAGAGAGCGGGATGGAAGACAGCGCTTGCACCTCAGGGTTTAGCGTCATGATCAAGGAATGCTGTGATGGCATGGGTGATGTCAGCGAGAAACATGGTGGAGGACCAGTTGTGCCTGAGAAGGCTGTCCGCTTCTCTTTCACTATTATGTCTGTGTCTGTCCAGGCAGAGGATGAGAAGGAAGAGGTTACCRTTTTCAGAGAGCCAAAGCCAAACTCAGAACTGTCCTGTAAGCCCCTTTGCCTGATGTTTGTGGATGAGTCAGACCATGAGACTCTCACAGCTGTCTTGGGGCCTATTGTTGCAGAGCGTAATGCAATGAAGGAGAGCAGGCTCATCCTGTCCATGGGAGGTATGCTGCGCTCCTTTCGCTTCCACTTCAGGGGCACGGGATATGATGAAAAAATGGTACGTGATATGGAGGGCCTGGAGGCTTCCGGGTCCACTTATGTCTGCACTCTGTGTGACTCCAGTCGTCCAGAGGCTGCCCAAAACATGGTGTTACATTCCATCACCCGTAATCATGATGAGAACCTAGAGCGTTATGAAATATGGAGAACAAACCCCTTTTCTGAGTCTGCGGATGAGCTACGAGACAGAGTCAAAGGAGTCTCTGCCAAGCCCTTTATGGAGATGCAGCCCACATTAGATGCATTACACTGTGACATTGGCAATGCGACTGAATTCTACAAAATCTTCCAGGACGAGATTGGGGAGGTGTTCAAAAAGGCCAACCCCAGTCGGGAGGAACGGCGCAKCTGGAGGGCAGCCTTAGATAAACAGCTGAGGAAGAACATTAAGCTTAAACCAGTAATGAGGATGAATGGGAACTATGCTCGCAAGCTAATGACCCTGGAGGCTGTGGAGGTGGTGTGTGAACTGGTGCCCTCAGAAGAGAGGAGAGAGGCCCTNAGGGAGCTTATGAGGCTCTACCTCCAGATGAAGCCTGTGTGGCGCGCCACC
CorYAV5       ATGGAGGGGCTGAGAGAGAGCGGGATGGAAGACAGCGCTTGCACCTCAGGGTTTAGCGTCATGATCAAGGAATGCTGTGATGGCATGGGTGATGTCAGCGAGAAACATGGTGGAGGACCAGTTGTGCCTGAGAAGGCTGTCCGCTTCTCTTTCACTATTATGTCTGTGTCTGTCCAGGCAGAGGATGAGAAGGAAGAGGTTACCGTTTTCAGAGAGCCAAAGCCAAACTCAGAACTGTCCTGTAAGCCCCTTTGCCTGATGTTTGTGGATGAGTCAGACCATGAGACTCTCACAGCTGTCTTGGGGCCTATTGTTGCAGAGCGTAATGCAATGAAGGAGAGCAGGCTCATCCTGTCCATGGGAGGTATGCTGCGCTCCTTTCGCTTCCACTTCAGGGGCACGGGATATGATGAAAAAATGGTACGTGATATGGAGGGCCTGGAGGCTTCCGGGTCCACTTATGTCTGCACTCTGTGTGACTCCAGTCGTCCAGAGGCTGCCCAAAACATGGTGTTACATTCCATCACCCGTAATCATGATGAGAACCTAGAGCGTTATGAAATATGGAGAACAAACCCCTTTTCTGAGTCTGCGGATGAGCTACGAGACAGAGTCAAAGGAGTCTCTGCCAAGCCCTTTATGGAGATGCAGCCCACATTAGATGCATTACACTGTGACATTGGCAATGCGACTGAATTCTACAAAATCTTCCAGGATGAGATTGGGGAGGTGTTCAAAAAGGCCAACCCCAGTCGGGAGGAACGGCGCAGCTGGAGGGCAGCCTTAGATAAACAGCTGAGGAAGAACATTAAGCTTAAACCAGTAATGAGGATGAATGGGAACTATGCTCGCAAGCTAATGACCCTGGAGGCTGTGGAGGTGGTGTGTGAACTGGTGCCCTCAGAAGAAAGGAGAGAGGCCCTAAGGGAGCTTATGAGGCTCTACCTCCAGATGAAGCCTGTGTGGCGCGCCACC
CohSFG2       ATGGAGGGGCTGAGAGAGAGCGGGATGGAAGACAGCGCTTGCACCTCAGGGTTTAGCGTCATGATCAAGGAATGCTGTGATGGCATGGGTGATGTCAGCGAGAAACATGGTGGAGGACCAGTTGTGCCTGAGAAGGCTGTCCGCTTCTCTTTCACTATTATGTCTGTGTCTGTCCAGGCAGAGGATGAGAAGGAAGAGGTTACCGTTTTCAGAGAGCCAAAGCCAAACTCAGAACTGTCCTGTAAGCCCCTTTGCCTGATGTTTGTGGATGAGTCAGACCATGAGACTCTCACAGCTGTCTTGGGGCCTATTGTTGCAGAGCGTAATGCAATGAAGGAGAGCAGGCTCATCCTGTCCATGGGAGGTATGCTGCGCTCCTTTCGCTTCCACTTCAGGGGCACGGGATATGATGAAAAAATGGTACGTGATATGGAGGGCCTGGAGGCTTCCGGGTCCACTTATGTCTGCACTCTGTGTGACTCCAGTCGTCCAGAGGCTGCCCAAAACATGGTGTTACATTCCATCACCCGTAATCATGATGAGAACCTAGAGCGTTATGAAATATGGAGAACAAACCCCTTTTCTGAGTCTGCGGATGAGCTACGAGACAGAGTCAAAGGAGTCTCTGCCAAGCCCTTTATGGAGATGCAGCCCACATTAGATGCATTACACTGTGACATTGGCAATGCGACTGAATTCTACAAAATCTTCCAGGACGAGATTGGGGAGGTGTTCAAAAAGGCCAACCCCAGTCGGGAGGAACGGCGCATCTGGAGGGCAGCCTTAGATAAACAGCTGAGGAAGAACATTAAGCTTAAACCAGTAATGAGGATGAATGGGAACTATGCTCGCAAGCTAATGACCCTGGAGGCTGTGGAGGTGGTGTGTGAACTGGTGCCCTCAGAAGAGAGGAGAGAGGCCCTAAGGGAGCTTATGAGGCTCTACCTCCAGATGAAGCCTGTGTGGCGCGCCACC
CohSFGb3      ATGGAGGGGCTGAGAGAGAGCGGGATGGAAGACAGCGCTTGCACCTCAGGGTTTAGCGTCATGATCAAGGAATGCTGTGATGGCATGGGTGATGTCAGCGAGAAACATGGTGGAGGACCAGTTGTGCCTGAGAAGGCTGTCCGCTTCTCTTTCACTATTATGTCTGTGTCTGTCCAGGCAGAGGATGAGAAGGAAGAGGTTACCGTTTTCAGAGAGCCAAAGCCAAACTCAGAACTGTCCTGTAAGCCCCTTTGCCTGATGTTTGTGGATGAGTCAGACCATGAGACTCTCACAGCTGTCTTGGGGCCTATTGTTGCAGAGCGTAATGCAATGAAGGAGAGCAGGCTCATCCTGTCCATGGGAGGTATGCTGCGCTCCTTTCGCTTCCACTTCAGGGGCACGGGATATGATGAAAAAATGGTACGTGATATGGAGGGCCTGGAGGCTTCCGGGTCCACTTATGTCTGCACTCTGTGTGACTCCAGTCGTCCAGARGCTGCCCAAAACATGGTGTTACATTCCATCACCCGTAATCATGATGAGAACCTAGAGCGTTATGAAATATGGAGAACAAACCCCTTTTCTGAGTCTGCGGATGAGCTACGAGACAGAGTCAAAGGAGTCTCTGCCAAGCCCTTTATGGAGATGCAGCCCACATTAGATGCATTACACTGTGACATTGGCAATGCGACTGAATTCTACAAAATCTTCCAGGACGAGATTGGGGAGGTGTTCAAAAAGGCCAACCCCAGTCGGGAGGAACGGCGCATCTGGAGGGCAGCCTTAGATAAACAGCTGAGGAAGAACATTAAGCTTAAACCAGTAATGAGGATGAATGGGAACTATGCTCGCAAGCTAATGACCCTGGAGGCTGTGGAGGTGGTGTGTGAACTGGTGCCCTCAGAAGAGAGGAGAGAGGCCCTAAGGGAGCTTATGAGGCTCTACCTCCAGATGAAGCCTGTGTGGCGCGCCACC
CohSFGb2      ATGGAGGGGCTGAGAGAGAGCGGGATGGAAGACAGCGCTTGCACCTCAGGGTTTAGCGTCATGATCAAGGAATGCTGTGATGGCATGGGTGATGTCAGCGAGAAACATGGTGGAGGACCAGTTGTGCCTGAGAAGGCTGTCCGCTTCTCTTTCACTATTATGTCTGTGTCTGTCCAGGCAGAGGATGAGAAGGAAGAGGTTACCGTTTTCAGAGAGCCAAAGCCAAACTCAGAACTGTCCTGTAAGCCCCTTTGCCTGATGTTTGTGGATGAGTCAGACCATGAGACTCTCACAGCTGTCTTGGGGCCTATTGTTGCAGAGCGTAATGCAATGAAGGAGAGCAGGCTCATCCTGTCCATGGGAGGTATGCTGCGCTCCTTTCGCTTCCACTTCAGGGGCACGGGATATGATGAAAAAATGGTACGTGATATGGAGGGCCTGGAGGCTTCCGGGTCCACTTATGTCTGCACTCTGTGTGACTCCAGTCGTCCAGARGCTGCCCAAAACATGGTGTTACATTCCATCACCCGTAATCATGATGAGAACCTAGAGCGTTATGAAATATGGAGAACAAACCCCTTTTCTGAGTCTGCGGATGAGCTACGAGACAGAGTCAAAGGAGTCTCTGCCAAGCCCTTTATGGAGATGCAGCCCACATTAGATGCATTACACTGTGACATTGGCAATGCGACTGAATTCTACAAAATCTTCCAGGACGAGATTGGGGAGGTGTTCAAAAAGGCCAACCCCAGTCGGGAGGAACGGCGCATCTGGAGGGCAGCCTTAGATAAACAGCTGAGGAAGAACATTAAGCTTAAACCAGTAATGAGGATGAATGGGAACTATGCTCGCAAGCTAATGACCCTGGAGGCTGTGGAGGTGGTGTGTGAACTGGTGCCCTCAGAAGAGAGGAGAGAGGCCCTAAGGGAGCTTATGAGGCTCTACCTCCAGATGAAGCCTGTGTGGCGCGCCACC
CohELZ9       ATGGAGGGGCTGAGAGAGAGCGGGATGGAAGACAGCGCTTGCACCTCAGGGTTTAGCGTCATGATCAAGGAATGCTGTGATGGCATGGGTGATGTCAGCGAGAAACATGGTGGAGGACCAGTTGTGCCTGAGAAGGCTGTCCGCTTCTCTTTCACTATTATGTCTGTGTCTGTCCAGGCAGAGGATGAGAAGGAAGAGGTTACCGTTTTCAGAGAGCCAAAGCCAAACTCAGAACTGTCCTGTAAGCCCCTTTGCCTGATGNTTGTGGATGAGTCAGACCATGAGACTCTCACAGCTGTCTTGGGGCCTATTGTTGCAGAGCGTAATGCAATGAAGGAGAGCAGGCTCATCCTGTCCATGGGAGGTATGCTGCGCTCCTTTCGCTTCCACTTCAGGGGCACGGGATATGATGAAAAAATGGTACGTGATATGGAGGGCCTGGAGGCTTCCGGGTCCACTTATGTCTGCACTCTGTGTGACTCCAGTCGTCCAGARGCTGCCCAAAACATGGTGTTACATTCCATCACCCGTAATCATGATGAGAACCTAGAGCGTTATGAAATATGGAGAACAAACCCCTTTTCTGAGTCTGCGGATGAGCTACGAGACAGAGTCAAAGGAGTCTCTGCCAAGCCCTTTATGGAGATGCAGCCCACATTAGATGCATTACACTGTGACATTGGCAATGCGACTGAATTCTACAAAATCTTCCAGGACGAGATTGGGGAGGTGTTCAAAAAGGCCAACCCCAGTCGGGAGGAACGGCGCATCTGGAGGGCAGCCTTAGATAAACAGCTGAGGAAGAACATTAAGCTTAAACCAGTAATGAGGATGAATGGGAACTATGCTCGCAAGCTAATGACCCTGGAGGCTGTGGAGGTGGTGTGTGAACTGGTGCCCTCAGAAGAGAGGCGAGAGGCCCTAAGGGAGCTT------------------------------------------
CohELZ5       ATGGAGGGGCTGAGAGAGAGCGGGATGGAAGACAGCGCTTGCACCTCAGGGTTTAGCGTCATGATCAAGGAATGCTGTGATGGCATGGGTGATGTCAGCGAGAAACATGGTGGAGGACCAGTTGTGCCTGAGAAGGCTGTCCGCTTCTCTTTCACTATTATGTCTGTGTCTGTCCAGGCAGAGGATGAGAAGGAAGAGGTTACCGTTTTCAGAGAGCCAAAGCCAAACTCAGAACTGTCCTGTAAGCCCCTTTGCCTGATGTTTGTGGATGAGTCAGACCATGAGACTCTCACAGCTGTCTTGGGGCCTATTGTTGCAGAGCGTAATGCAATGAAGGAGAGCAGGCTCATCCTGTCCATGGGAGGTATGCTGCGCTCCTTTCGCTTCCAYTTCAGGGGCACGGGATATGATGAAAAAATGGTACGTGATATGGAGGGCCTGGAGGCTTCCGGGTCCACTTATGTCTGCACTCTGTGTGACTCCAGTCGTCCAGARGCTGCCCAAAACATGGTGTTACATTCCATCACCCGTAATCATGATGAGAACCTAGAGCGTTATGAAATATGGAGAACAAACCCCTTTTCTGAGTCTGCGGATGAGCTACGAGACAGAGTCAAAGGAGTCTCTGCCAAGCCCTTTATGGAGATGCAGCCCACATTAGATGCATTACACTGTGACATTGGCAATGCGACTGAATTCTACAAAATCTTCCAGGACGAGATTGGGGAGGTGTTCAAAAAGGCCAACCCCAGTCGGGAGGAACGGCGCATCTGGAGGGCAGCCTTAGATAAACAGCTGAGGAAGAACATTAAGCTTAAACCAGTAATGAGGATGAATGGGAACTATGCTCGCAAGCTAATGACCCTGGAGGCTGTGGAGGTGGTGTGTGAACTGGTGCCCTCAGAAGAGAGGAGAGAGGCCCTAAGGGAGCTTATGAGGCTCTACCTCCAGATGAAGCCTGTGTGGCGCGCCACC
CorPRIc8      ATGGAGGGGCTGAGAGAGAGCGGGATGGAAGACAGCGCTTGCACCTCAGGGTTTAGCGTCATGATCAAGGAATGCTGTGATGGCATGGGTGATGTCAGCGAGAAACATGGTGGAGGACCAGTTGTGCCTGAGAAGGCTGTCCGCTTCTCTTTCACTATTATGTCTGTGTCTGTCCAGGCAGAGGATGAGAAGGAAGAGGTTACCGTTTTCAGAGAGCCAAAGCCAAACTCAGAACTGTCCTGTAAGCCCCTTTGCCTGATGTTTGTGGATGAGTCAGACCATGAGACTCTCACAGCTGTCTTGGGGCCTATTGTTGCAGAGCGTAATGCAATGAAGGAGAGCAGGCTYATCCTGTCCATGGGAGGTATGCTGCGCTCCTTTCGCTTCCACTTCAGGGGCACGGGATATGATGAAAAAATGGTACGTGATATGGAGGGCCTGGAGGCTTCCGGGTCCACTTATGTCTGCACTCTGTGTGACTCCAGTCGTCCAGAGGCTGCCCAAAACATGGTGTTACATTCCATCACCCGTAATCATGATGAGAACCTAGAGCGTTATGAAATATGGAGAACAAACCCCTTTTCTGAGTCTGCGGATGAGCTACGAGACAGAGTCAAAGGAGTCTCTGCCAAGCCCTTTATGGAGATGCAGCCCACATTAGATGCATTACACTGTGACATTGGCAATGCGACTGAATTCTACAAAATCTTCCAGGAYGAGATTGGGGAGGTGTTCAAAAAGGCCAACCCCAGTCGGGAGGAACGGCGCATCTGGAGGGCAGCCTTAGATAAACAGCTGAGGAAGAACATTAAGCTTAAACCAGTAATGAGGATGAATGGGAACTATGCTCGCAAGCTAATGACCCTGGAGGCTGTGGAGGTGGTGTGTGAACTGGTGCCCTCAGAAGARAGGAGAGAGGCCCTAAGGGAGCTTATGAGGCTCTACCTCCAGATGAAGCCTGTGTGGCGCGCCACC
CohSFG3       ATGGAGGGGCTGAGAGAGAGCGGGATGGAAGACAGCGCTTGCACCTCAGGGTTTAGCGTCATGATCAAGGAATGCTGTGATGGCATGGGTGATGTCAGCGAGAAACATGGTGGAGGACCAGTTGTGCCTGAGAAGGCTGTCCGCTTCTCTTTCACTATTATGTCTGTGTCTGTCCAGGCAGAGGATGAGAAGGAAGAGGTTACCGTTTTCAGAGAGCCAAAGCCAAACTCAGAACTGTCCTGTAAGCCCCTTTGCCTGATGTTTGTGGATGAGTCAGACCATGAGACTCTCACAGCTGTCTTGGGGCCTATTGTTGCAGAGCGTAATGCAATGAAGGAGAGCAGGCTCATCCTGTCCATGGGAGGTATGCTGCGCTCCTTTCGCTTCCACTTCAGGGGCACGGGATATGATGAAAAAATGGTACGTGATATGGAGGGCCTGGAGGCTTCCGGGTCCACTTATGTCTGCACTCTGTGTGACTCCAGTCGTCCAGARGCTGCCCAAAACATGGTGTTACATTCCATCACCCGTAATCATGATGAGAACCTAGAGCGTTATGAAATATGGAGAACAAACCCCTTTTCTGAGTCTGCGGATGAGCTACGAGACAGAGTCAAAGGAGTCTCTGCCAAGCCCTTTATGGAGATGCAGCCCACATTAGATGCATTACACTGTGACATTGGCAATGCGACTGAATTCTACAAAATCTTCCAGGACGAGATTGGGGAGGTGTTCAAAAAGGCCAACCCCAGTCGGGAGGAACGGCGCATCTGGAGGGCAGCCTTAGATAAACAGCTGAGGAAGAACATTAAGCTTAAACCAGTAATGAGGATGAATGGGAACTATGCTCGCAAGCTAATGACCCTGGAGGCTGTGGAGGTGGTGTGTGAACTGGTGCCCTCAGAAGAGAGGAGAGAGGCCCTAAGGGAGCTTATGAGGCTCTACCTCCAGATGAAGCCTGTGTGGCGCGCCACC
CohPRIc1      ATGGAGGGGCTGAGAGAGAGCGGGATGGAAGACAGCGCTTGCACCTCAGGGTTTAGCGTCATGATCAAGGAATGCTGTGATGGCATGGGTGATGTCAGCGAGAAACATGGTGGAGGACCAGTTGTGCCTGAGAAGGCTGTCCGCTTCTCTTTCACTATTATGTCTGTGTCTGTCCAGGCAGAGGATGAGAAGGAAGAGGTTACCGTTTTCAGAGAGCCAAAGCCAAACTCAGAACTGTCCTGTAAGCCCCTTTGCCTGATGTTTGTGGATGAGTCAGACCATGAGACTCTCACAGCTGTCTTGGGGCCTATTGTTGCAGAGCGTAATGCAATGAAGGAGAGCAGGCTCATCCTGTCCATGGGAGGTATGCTGCGCTCCTTTCGCTTCCACTTCAGGGGCACGGGATATGATGAAAAAATGGTACGTGATATGGAGGGCCTGGAGGCTTCCGGGTCCACTTATGTCTGCACTCTGTGTGACTCCAGTCGTCCAGARGCTGCCCAAAACATGGTGTTACATTCCATCACCCGTAATCATGATGAGAACCTAGAGCGTTATGAAATATGGAGAACAAACCCCTTTTCTGAGTCTGCGGATGAGCTACGAGACAGAGTCAAAGGAGTCTCTGCCAAGCCCTTTATGGAGATGCAGCCCACATTAGATGCATTACACTGTGACATTGGCAATGCGACTGAATTCTACAAAATCTTCCAGGAYGAGATTGGGGAGGTGTTCAAAAAGGCCAACCCCAGTCGGGAGGAACGGCGCAKCTGGAGGGCAGCCTTAGATAAACAGCTGAGGAAGAACATTAAGCTTAAACCAGTAATGAGGATGAATGGGAACTATGCTCGCAAGCTAATGACCCTGGAGGCTGTGGAGGTGGTGTGTGAACTGGTGCCCTCAGAAGARAGGAGAGAGGCCCTAAGGGAGCTTATGAGGCTCTACCTCCAGATGAAGCCTGTGTGGCGCGCCACC
CohELZ7       ATGGAGGGGCTGAGAGAGAGCGGGATGGAAGACAGCGCTTGCACCTCAGGGTTTAGCGTCATGATCAAGGAATGCTGTGATGGCATGGGTGATGTCAGCGAGAAACATGGTGGAGGACCAGTTGTGCCTGAGAAGGCTGTCCGCTTCTCTTTCACTATTATGTCTGTGTCTGTCCAGGCAGAGGATGAGAAGGAAGAGGTTACCGTTTTCAGAGAGCCAAAGCCAAACTCAGAACTGTCCTGTAAGCCCCTTTGCCTGATGTTTGTGGATGAGTCAGACCATGAGACTCTCACAGCTGTCTTGGGGCCTATTGTTGCAGAGCGTAATGCAATGAAGGAGAGCAGGCTCATCCTGTCCATGGGAGGTATGCTGCGCTCCTTTCGCTTCCACTTCAGGGGCACGGGATATGATGAAAAAATGGTACGTGATATGGAGGGCCTGGAGGCTTCCGGGTCCACTTATGTCTGCACTCTGTGTGACTCCAGTCGTCCAGARGCTGCCCAAAACATGGTGTTACATTCCATCACCCGTAATCATGATGAGAACCTAGAGCGTTATGAAATATGGAGAACAAACCCCTTTTCTGAGTCTGCGGATGAGCTACGAGACAGAGTCAAAGGAGTCTCTGCCAAGCCCTTTATGGAGATGCAGCCCACATTAGATGCATTACACTGTGACATTGGCAATGCGACTGAATTCTACAAAATCTTCCAGGACGAGATTGGGGAGGTGTTCAAAAAGGCCAACCCCAGTCGGGAGGAACGGCGCATCTGGAGGGCAGCCTTAGATAAACAGCTGAGGAAGAACATTAAGCTTAAACCAGTAATGAGGATGAATGGGAACTATGCTCGCAAGCTAATGACCCTGGAGGCTGTGGAGGTGGTGTGTGAACTGGTGCCCTCAGAAGAGAGGAGAGAGGCCCTAAGGGAGCTTATGAGGCTCTACCTCCAGATGAAGCCTGTGTGGCGCGCCACC
CohELZ4       ATGGAGGGGCTGAGAGAGAGCGGGATGGAAGACAGCGCTTGCACCTCAGGGTTTAGCGTCATGATCAAGGAATGCTGTGATGGTATGGGTGATGTCAGCGAGAAACATGGTGGAGGACCAGTTGTGCCTGAGAAGGCTGTCCGCTTCTCTTTCACTATTATGTCTGTGTCTGTCCAGGCAGAGGATGAGAAGGAAGAGGTTACCGTTTTCAGAGAGCCAAAGCCAAACTCAGAACTGTCCTGTAAGCCCCTTTGCCTGATGTTTGTGGATGAGTCAGACCATGAGACTCTCACAGCTGTCTTGGGGCCTATTGTTGCAGAGCGTAATGCAATGAAGGAGAGCAGGCTCATCCTGTCCATGGGAGGTATGCTGCGCTCCTTTCGCTTCCACTTCAGGGGCACGGGATATGATGAAAAAATGGTACGTGATATGGAGGGCCTGGAGGCTTCCGGGTCCACTTATGTCTGCACTCTGTGTGACTCCAGTCGTCCAGAGGCTGCCCAAAACATGGTGTTACATTCCATCACCCGTAATCATGATGAGAACCTAGAGCGTTATGAAATATGGAGAACAAACCCCTTTTCTGAGTCTGCGGATGAGCTACGAGACAGAGTCAAAGGAGTCTCTGCCAAGCCCTTTATGGAGATGCAGCCCACATTAGATGCATTACACTGTGACATTGGCAATGCGACTGAATTCTACAAAATCTTCCAGGACGAGATTGGGGAGGTGTTCAAAAAGGCCAACCCCAGTCGGGAGGAACGGCGCATCTGGAGGGCAGCCTTAGATAAACAGCTGAGGAAGAACATTAAGCTTAAACCAGTAATGAGGATGAATGGGAACTATGCTCGCAAGCTAATGACCCTGGAGGCTGTGGAGGTGGTGTGTGAACTGGTGCCCTCAGAAGAGAGGAGAGAGGCCCTAAGGGAGCTTATGAGGCTCTACCTCCAGATGAAGCCTGTGTGGCGCGCCACC
CohELZ2       ATGGAGGGGCTGAGAGAGAGCGGGATGGAAGACAGCGCTTGCACCTCAGGGTTTAGCGTCATGATCAAGGAATGCTGTGATGGCATGGGTGATGTCAGCGAGAAACATGGTGGAGGACCAGTTGTGCCTGAGAAGGCTGTCCGCTTCTCTTTCACTATTATGTCTGTGTCTGTCCAGGCAGAGGATGAGAAGGAAGAGGTTACCGTTTTCAGAGAGCCAAAGCCAAACTCAGAACTGTCCTGTAAGCCCCTTTGCCTGATGTTTGTGGATGAGTCAGACCATGAGACTCTCACAGCTGTCTTGGGGCCTATTGTTGCAGAGCGTAATGCAATGAAGGAGAGCAGGCTCATCCTGTCCATGGGAGGTATGCTGCGCTCCTTTCGCTTCCACTTCAGGGGCACGGGATATGATGAAAAAATGGTACGTGATATGGAGGGCCTGGAGGCTTCCGGGTCCACTTATGTCTGCACTCTGTGTGACTCCAGTCGTCCAGARGCTGCCCAAAACATGGTGTTACATTCCATCACCCGTAATCATGATGAGAACCTAGAGCGTTATGAAATATGGAGAACAAACCCCTTTTCTGAGTCTGCGGATGAGCTACGAGACAGAGTCAAAGGAGTCTCTGCCAAGCCCTTTATGGAGATGCAGCCCACATTAGATGCATTACACTGTGACATTGGCAATGCGACTGAATTCTACAAAATCTTCCAGGACGAGATTGGGGAGGTGTTCAAAAAGGCCAACCCCAGTCGGGAGGAACGGCGCATCTGGAGGGCAGCCTTAGATAAACAGCTGAGGAAGAACATTAAGCTTAAACCAGTAATGAGGATGAATGGGAACTATGCTCGCAAGCTAATGACCCTGGAGGCTGTGGAGGTGGTGTGTGAACTGGTGCCCTCAGAAGAGAGGAGAGAGGCCCTAAGGGAGCTTATGAGGCTCTACCTCCAGATGAAGCCTGTG------------
CorESM1       ATGGAGGGGCTGAGAGAGAGCGGGATGGAAGACAGCGCTTGCACCTCAGGGTTTAGCGTCATGATCAAGGAATGCTGTGATGGCATGGGTGATGTCAGCGAGAAACATGGTGGAGGACCAGTTGTGCCTGAGAAGGCTGTCCGCTTCTCTTTCACTATTATGTCTGTGTCTGTCCAGGCAGAGGATGAGAAGGAAGAGGTTACCGTTTTCAGAGAGCCAAAGCCAAACTCAGAACTGTCCTGTAAGCCCCTTTGCCTGATGTTTGTGGATGAGTCAGACCATGAGACTCTCACAGCTGTCTTGGGGCCTATTGTTGCAGAGCGTAATGCAATGAAGGAGAGCAGGCTCATCCTGTCCATGGGAGGTATGCTGCGCTCCTTTCGCTTCCACTTCAGGGGCACGGGATATGATGAAAAAATGGTACGTGATATGGAGGGCCTGGAGGCTTCCGGGTCCACTTATGTCTGCACTCTGTGTGACTCCAGTCGTCCAGAGGCTGCCCAAAACATGGTGTTACATTCCATCACCCGTAATCATGATGAGAACCTAGAGCGTTATGAAATATGGAGAACAAACCCCTTTTCTGAGTCTGCGGATGAGCTACGAGACAGAGTCAAAGGAGTCTCTGCCAAGCCCTTTATGGAGATGCAGCCCACATTAGATGCATTACACTGTGACATTGGCAATGCGACTGAATTCTACAAAATCTTCCAGGATGAGATTGGGGAGGTGTTCAAAAAGGCCAACCCCAGTCGGGAGGAACGGCGCAGCTGGAGGGCAGCCTTAGATAAACAGCTGAGGAAGAACATTAAGCTTAAACCAGTAATGAGGATGAATGGGAACTATGCTCGCAAGCTAATGACCCTGGAGGCTGTGGAGGTGGTGTGTGAACTGGTGCCCTCAGAAGAAAGGAGAGAGGCCCTAAGGGAGCTTATGAGGCTCTACCTCCAGATGAAGCCTGTGTGGCGCGCCACC
CorPRIc7      ATGGAGGGGCTGAGAGAGAGCGGGATGGAAGACAGCGCTTGCACCTCAGGGTTTAGCGTCATGATCAAGGAATGCTGTGATGGCATGGGTGATGTCAGCGAGAAACATGGTGGAGGACCAGTTGTGCCTGAGAAGGCTGTCCGCTTCTCTTTCACTATTATGTCTGTGTCTGTCCAGGCAGAGGATGAGAAGGAAGAGGTTACCGTTTTCAGAGAGCCAAAGCCAAACTCAGAACTGTCCTGTAAGCCCCTTTGCCTGATGTTTGTGGATGAGTCAGACCATGAGACTCTCACAGCTGTCTTGGGGCCTATTGTTGCAGAGCGTAATGCAATGAAGGAGAGCAGGCTCATCCTGTCCATGGGAGGTATGCTGCGCTCCTTTCGCTTCCACTTCAGGGGCACGGGATATGATGAAAAAATGGTACGTGATATGGAGGGCCTGGAGGCTTCCGGGTCCACTTATGTCTGCACTCTGTGTGACTCCAGTCGTCCAGAGGCTGCCCAAAACATGGTGTTACATTCCATCACCCGTAATCATGATGAGAACCTAGAGCGTTATGAAATATGGAGAACAAACCCCTTTTCTGAGTCTGCGGATGAGCTACGAGACAGAGTCAAAGGAGTCTCTGCCAAGCCCTTTATGGAGATGCAGCCCACATTAGATGCATTACACTGTGACATTGGCAATGCGACTGAATTCTACAAAATCTTCCAGGATGAGATTGGGGAGGTGTTCAAAAAGGCCAACCCCAGTCGGGAGGAACGGCGCAGCTGGAGGGCAGCCTTAGATAAACAGCTGAGGAAGAACATTAAGCTTAAACCAGTAATGAGGATGAATGGGAACTATGCTCGCAAGCTAATGACCCTGGAGGCTGTGGAGGTGGTGTGTGAACTGGTGCCCTCAGAAGAAAGGAGAGAGGCCCTAAGGGAGCTTATGAGGCTCTACCTCCAGATGAAGCCTGTGTGGCGCGCCACC
CorPRIc6      ATGGAGGGGCTGAGAGAGAGCGGGATGGAAGACAGCGCTTGCACCTCAGGGTTTAGCGTCATGATCAAGGAATGCTGTGATGGCATGGGTGATGTCAGCGAGAAACATGGTGGAGGACCAGTTGTGCCTGAGAAGGCTGTCCGCTTCTCTTTCACTATTATGTCTGTGTCTGTCCAGGCAGAGGATGAGAAGGAAGAGGTTACCGTTTTCAGAGAGCCAAAGCCAAACTCAGAACTGTCCTGTAAGCCCCTTTGCCTGATGTTTGTGGATGAGTCAGACCATGAGACTCTCACAGCTGTCTTGGGGCCTATTGTTGCAGAGCGTAATGCAATGAAGGAGAGCAGGCTCATCCTGTCCATGGGAGGTATGCTGCGCTCCTTTCGCTTCCACTTCAGGGGCACGGGATATGATGAAAAAATGGTACGTGATATGGAGGGCCTGGAGGCTTCCGGGTCCACTTATGTCTGCACTCTGTGTGACTCCAGTCGTCCAGAGGCTGCCCAAAACATGGTGTTACATTCCATCACCCGTAATCATGATGAGAACCTAGAGCGTTATGAAATATGGAGAACAAACCCCTTTTCTGAGTCTGCGGATGAGCTACGAGACAGAGTCAAAGGAGTCTCTGCCAAGCCCTTTATGGAGATGCAGCCCACATTAGATGCATTACACTGTGACATTGGCAATGCGACTGAATTCTACAAAATCTTCCAGGATGAGATTGGGGAGGTGTTCAAAAAGGCCAACCCCAGTCGGGAGGAACGGCGCAGCTGGAGGGCAGCCTTAGATAAACAGCTGAGGAAGAACATTAAGCTTAAACCAGTAATGAGGATGAATGGGAACTATGCTCGCAAGCTAATGACCCTGGAGGCTGTGGAGGTGGTGTGTGAACTGGTGCCCTCAGAAGAAAGGAGAGAGGCCCTAAGGGAGCTTATGAGGCTCTACCTCCAGATGAAGCCTGTGTGGCGCGCCACC
CorYAV7       ATGGAGGGGCTGAGAGAGAGCGGGATGGAAGACAGCGCTTGCACCTCAGGGTTTAGCGTCATGATCAAGGAATGCTGTGATGGCATGGGTGATGTCAGCGAGAAACATGGTGGAGGACCAGTTGTGCCTGAGAAGGCTGTCCGCTTCTCTTTCACTATTATGTCTGTGTCTGTCCAGGCAGAGGATGAGAAGGAAGAGGTTACCGTTTTCAGAGAGCCAAAGCCAAACTCAGAACTGTCCTGTAAGCCCCTTTGCCTGATGTTTGTGGATGAGTCAGACCATGAGACTCTCACAGCTGTCTTGGGGCCTATTGTTGCAGAGCGTAATGCAATGAAGGAGAGCAGGCTCATCCTGTCCATGGGAGGTATGCTGCGCTCCTTTCGCTTCCACTTCAGGGGCACGGGATATGATGAAAAAATGGTACGTGATATGGAGGGCCTGGAGGCTTCCGGGTCCACTTATGTCTGCACTCTGTGTGACTCCAGTCGTCCAGAGGCTGCCCAAAACATGGTGTTACATTCCATCACCCGTAATCATGATGAGAACCTAGAGCGTTATGAAATATGGAGAACAAACCCCTTTTCTGAGTCTGCGGATGAGCTACGAGACAGAGTCAAAGGAGTCTCTGCCAAGCCCTTTATGGAGATGCAGCCCACATTAGATGCATTACACTGTGACATTGGCAATGCGACTGAATTCTACAAAATCTTCCAGGATGAGATTGGGGAGGTGTTCAAAAAGGCCAACCCCAGTCGGGAGGAACGGCGCAGCTGGAGGGCAGCCTTAGATAAACAGCTGAGGAAGAACATTAAGCTTAAACCAGTAATGAGGATGAATGGGAACTATGCTCGCAAGCTAATGACCCTGGAGGCTGTGGAGGTGGTGTGTGAACTGGTGCCCTCAGAAGAAAGGAGAGAGGCCCTAAGGGAGCTTATGAGGCTCTACCTCCAGATGAAGCCTGTGTGGCGCGCCACC
CorYAV3       ATGGAGGGGCTGAGAGAGAGCGGGATGGAAGACAGCGCTTGCACCTCAGGGTTTAGCGTCATGATCAAGGAATGCTGTGATGGCATGGGTGATGTCAGCGAGAAACATGGTGGAGGACCAGTTGTGCCTGAGAAGGCTGTCCGCTTCTCTTTCACTATTATGTCTGTGTCTGTCCAGGCAGAGGATGAGAAGGAAGAGGTTACCGTTTTCAGAGAGCCAAAGCCAAACTCAGAACTGTCCTGTAAGCCCCTTTGCCTGATGTTTGTGGATGAGTCAGACCATGAGACTCTCACAGCTGTCTTGGGGCCTATTGTTGCAGAGCGTAATGCAATGAAGGAGAGCAGGCTCATCCTGTCCATGGGAGGTATGCTGCGCTCCTTTCGCTTCCACTTCAGGGGCACGGGATATGATGAAAAAATGGTACGTGATATGGAGGGCCTGGAGGCTTCCGGGTCCACTTATGTCTGCACTCTGTGTGACTCCAGTCGTCCAGAGGCTGCCCAAAACATGGTGTTACATTCCATCACCCGTAATCATGATGAGAACCTAGAGCGTTATGAAATATGGAGAACAAACCCCTTTTCTGAGTCTGCGGATGAGCTACGAGACAGAGTCAAAGGAGTCTCTGCCAAGCCCTTTATGGAGATGCAGCCCACATTAGATGCATTACACTGTGACATTGGCAATGCGACTGAATTCTACAAAATCTTCCAGGATGAGATTGGGGAGGTGTTCAAAAAGGCCAACCCCAGTCGGGAGGAACGGCGCAGCTGGAGGGCAGCCTTAGATAAACAGCTGAGGAAGAACATTAAGCTTAAACCAGTAATGAGGATGAATGGGAACTATGCTCGCAAGCTAATGACCCTGGAGGCTGTGGAGGTGGTGTGTGAACTGGTGCCCTCAGAAGAAAGGAGAGAGGCCCTAAGGGAGCTTATGAGGCTCTACCTCCAGATGAAGCCTGTGTGGCGCGCCACC

;
end;
