# Supplementary material for: Introgression between ecologically distinct species following increased salinity in the Colorado Delta- Worldwide implications for impacted estuary diversity
Source: PeerJ. 2017 Dec 12;5:e4056. doi: 10.7717/peerj.4056 (PMC5731342; doi:10.7717/peerj.4056)
Supplement: Data S5 [file peerj-05-4056-s010.nex]

#NEXUS
[regis haplotypes only]

begin data;
dimensions ntax=[47]52 nchar=[1034]946;
format datatype=dna missing=? gap=-;
matrix

CorNWC8     [-------------------CGCTTTAGTTGACCTCCCTGCTCCCGCCAATATCTCAGTCATGTGAAATTTCGGCTCGCTCCTAGG]CCTTTGTCTAGCCGCCCAAATCTTGACTGGATTATTCCTCGCTATACATTACACCTCAGATATCGCCACAGCCTTTTCGTCTGTAGCCCACATTTGCCGAGACGTCAACTACGGCTGACTGATCCGGAATATGCATGCAAACGGCGCATCTTTCTTCTTTATTTGCATCTATCTCCATATCGGCCGAGGCCTTTATTACGGCTCATACCTTTATAAAGAAACATGAAATGTAGGGGTTATTCTTCTCCTTCTAGTTATAATAACCGCTTTCGTAGGATACGTCCTTCCCTGAGGACAAATGTCCTTCTGAGGTGCCACTGTTATTACCAACCTACTTTCTGCCGTTCCTTACGTGGGTAACGCCTTAGTTCAATGAATCTGAGGAGGATTCTCCGTAGACAATGCTACCTTAACCCGTTTCTTCGCCTTCCACTTCCTTTTCCCGTTCGTTATTGCTGCCGCCACAATAGTTCATCTTGTCTTCCTCCACCAAACTGGCTCAAACAACCCCACAGGGATTAATTCAGACGCTGACAAGATTTCCTTTCACCCCTATTTCTCCTATAAAGACCTCCTAGGATTTGCAGCCCTCCTTCTTGCTCTTGTTTCTATTGCCCTGTTCTCCCCTAATCTGCTAGGAGACCCAGACAACTTCACACCAGCTAACCCCCTTGTTACACCCCCTCATATCAAGCCTGAATGATATTTCCTATTTGCTTACGCCATTCTACGCTCGATTCCAAACAAACTTGGAGGAGTCCTAGCCCTATTATCATCAATCCTCGTTCTTATGGTAGTCCCTATCCTACACACTTCCAAGCAACGAGGACTTACCTTCCGCCCACTCACCCAGTTCCTCTTCTGACTCCTGGTAGCAGACGTTGCTGTACTAACATGAATTGGGGGGATGCCAGTTGAACACCCATTTGTTATTATCGGTCAAATT[GCCTCCTTCCTTTACTTCTTCCTGTTCCTTGTACTCGCCCCCACCGTGAGCTGAGTAGAAAACAAGGTTCTTGAATGACAATGCACTA][GTAGCTCAGCATTTCAGAGCGTCGGTC------------------------------------------------------------------]
CorANI9     [---------TTGCCAACAACGCTTTAGTTGACCTCCCTGCTCCCGCCAATATCTCAGTCATGTGAAATTTCGGCTCGCTCCTAGG]CCTTTGTCTAGCCGCCCAAATCTTGACTGGATTATTCCTCGCTATACATTACACCTCAGATATCGCCACAGCCTTTTCGTCTGTAGCCCACATTTGCCGAGACGTCAACTACGGCTGACTGATCCGGAATATGCATGCAAACGGCGCATCTTTCTTCTTTATTTGCATCTATCTCCATATCGGCCGAGGCCTTTATTACGGCTCATACCTTTATAAAGAAACATGAAATGTAGGGGTTATTCTTCTCCTTCTAGTTATAATAACCGCTTTCGTAGGATACGTCCTTCCCTGAGGACAAATGTCCTTCTGAGGTGCCACTGTTATTACCAACCTACTTTCTGCCGTTCCTTACGTGGGTAACGCCTTAGTTCAATGAATCTGAGGAGGATTCTCCGTAGACAATGCTACCTTAACCCGTTTCTTCGCCTTCCACTTCCTTTTCCCGTTCGTTATTGCTGCCGCCACAATAGTTCATCTTGTCTTCCTCCACCAAACTGGCTCAAACAACCCCACAGGGATTAATTCAGACGCTGACAAGATTTCCTTTCACCCCTATTTCTCCTATAAAGACCTCCTAGGATTTGCAGCCCTCCTTCTTGCTCTTGTTTCTATTGCCCTGTTCTCCCCTAATCTGCTAGGAGACCCAGACAACTTCACACCAGCTAACCCCCTTGTTACACCCCCTCATATCAAGCCTGAATGATATTTCCTATTTGCTTACGCCATTCTACGCTCGATTCCAAACAAACTTGGAGGAGTCCTAGCCCTATTATCATCAATCCTCGTTCTTATGGTAGTCCCTATCCTACACACTTCCAAGCAACGAGGACTTACCTTCCGCCCACTCACCCAGTTCCTCTTCTGACTCCTGGTAGCAGACGTTGCTGTACTAACATGAATTGGGGGGATGCCAGTTGAACACCCATTTGTTATTATCGGTCAAATT[GCCTCCTTCCTTTACTTCTTCCTGTTCCTTGTACTCGCCCCCACCGTGAGCTGAGTAGAAAACAAGGTTCTTGAATGACAATGCACTA][GTAGCTCAGCATTTCAGAGCGTC----------------------------------------------------------------------]
CorANI8     [---------TTGCCAACAACGCTTTAGTTGACCTCCCTGCTCCCGCCAATATCTCAGTCATGTGAAATTTCGGCTCGCTCCTAGG]CCTTTGTCTAGCCGCCCAAATCTTGACTGGATTATTCCTCGCTATACATTACACCTCAGATATCGCCACAGCCTTTTCGTCTGTAGCCCACATTTGCCGAGACGTCAACTACGGCTGACTGATCCGGAATATGCATGCAAACGGCGCATCTTTCTTCTTTATTTGCATCTATCTCCATATCGGCCGAGGCCTTTATTACGGCTCATACCTTTATAAAGAAACATGAAATGTAGGGGTTATTCTTCTCCTTCTAGTTATAATAACCGCTTTCGTAGGATACGTCCTTCCCTGAGGACAAATGTCCTTCTGAGGTGCCACTGTTATTACCAACCTACTTTCTGCCGTTCCTTACGTGGGTAACGCCTTAGTTCAATGAATCTGAGGAGGATTCTCCGTAGACAATGCTACCTTAACCCGTTTCTTCGCCTTCCACTTCCTTTTCCCGTTCGTTATTGCTGCCGCCACAATAGTTCATCTTGTCTTCCTCCACCAAACTGGCTCAAACAACCCCACAGGGATTAATTCAGACGCTGACAAGATTTCCTTTCACCCCTATTTCTCCTATAAAGACCTCCTAGGATTTGCAGCCCTCCTTCTTGCTCTTGTTTCTATTGCCCTGTTCTCCCCTAATCTGCTAGGAGACCCAGACAACTTCACACCAGCTAACCCCCTTGTTACACCCCCTCATATCAAGCCTGAATGATATTTCCTATTTGCTTACGCCATTCTACGCTCGATTCCAAACAAACTTGGAGGAGTCCTAGCCCTATTATCATCAATCCTCGTTCTTATGGTAGTCCCTATCCTACACACTTCCAAGCAACGAGGACTTACCTTCCGCCCACTCACCCAGTTCCTCTTCTGACTCCTGGTAGCAGACGTTGCTGTACTAACATGAATTGGGGGGATGCCAGTTGAACACCCATTTGTTATTATCGGTCAAATT[GCCTCCTTCCTTTACTTCTTCCTGTTCCTTGTACTCGCCCCCACCGTGAGCTGAGTAGAAAACAAGGTTCTTGAATGACAATGCACTA][GTAGCTCAGCATTTCAGAGCGTCGGTCTTGTAAACCGAACGCCGGGGGTTAAAATCCCCCCTACTGCTCA-----------------------]
CorANI6     [-------------------CGCTTTAGTTGACCTCCCTGCTCCCGCCAATATCTCAGTCATGTGAAATTTCGGCTCGCTCCTAGG]CCTTTGTCTAGCCGCCCAAATCTTGACTGGATTATTCCTCGCTATACATTACACCTCAGATATCGCCACAGCCTTTTCGTCTGTAGCCCACATTTGCCGAGACGTCAACTACGGCTGACTGATCCGGAATATGCATGCAAACGGCGCATCTTTCTTCTTTATTTGCATCTATCTCCATATCGGCCGAGGCCTTTATTACGGCTCATACCTTTATAAAGAAACATGAAATGTAGGGGTTATTCTTCTCCTTCTAGTTATAATAACCGCTTTCGTAGGATACGTCCTTCCCTGAGGACAAATGTCCTTCTGAGGTGCCACTGTTATTACCAACCTACTTTCTGCCGTTCCTTACGTGGGTAACGCCTTAGTTCAATGAATCTGAGGAGGATTCTCCGTAGACAATGCTACCTTAACCCGTTTCTTCGCCTTCCACTTCCTTTTCCCGTTCGTTATTGCTGCCGCCACAATAGTTCATCTTGTCTTCCTCCACCAAACTGGCTCAAACAACCCCACAGGGATTAATTCAGACGCTGACAAGATTTCCTTTCACCCCTATTTCTCCTATAAAGACCTCCTAGGATTTGCAGCCCTCCTTCTTGCTCTTGTTTCTATTGCCCTGTTCTCCCCTAATCTGCTAGGAGACCCAGACAACTTCACACCAGCTAACCCCCTTGTTACACCCCCTCATATCAAGCCTGAATGATATTTCCTATTTGCTTACGCCATTCTACGCTCGATTCCAAACAAACTTGGAGGAGTCCTAGCCCTATTATCATCAATCCTCGTTCTTATGGTAGTCCCTATCCTACACACTTCCAAGCAACGAGGACTTACCTTCCGCCCACTCACCCAGTTCCTCTTCTGACTCCTGGTAGCAGACGTTGCTGTACTAACATGAATTGGGGGGATGCCAGTTGAACACCCATTTGTTATTATCGGTCAAATT[GCCTCCTTCCTTTACTTCTTCCTGTTCCTTGTACTCGCCCCCACCGTGAGCTGAGTAGAAAACAAGGTTCTTGAATGACAATGCACTA][GTAGCTCAGCATTTCAGAGCGTCGGT-------------------------------------------------------------------]
CorADR9     [---------TTGCCAACAACGCTTTAGTTGACCTCCCTGCTCCCGCCAATATCTCAGTCATGTGAAATTTCGGCTCGCTCCTAGG]CCTTTGTCTAGCCGCCCAAATCTTGACTGGATTATTCCTCGCTATACATTACACCTCAGATATCGCCACAGCCTTTTCGTCTGTAGCCCACATTTGCCGAGACGTCAACTACGGCTGACTGATCCGGAATATGCATGCAAACGGCGCATCTTTCTTCTTTATTTGCATCTATCTCCATATCGGCCGAGGCCTTTATTACGGCTCATACCTTTATAAAGAAACATGAAATGTAGGGGTTATTCTTCTCCTTCTAGTTATAATAACCGCTTTCGTAGGATACGTCCTTCCCTGAGGACAAATGTCCTTCTGAGGTGCCACCGTTATTACCAACCTACTTTCTGCCGTTCCTTACGTGGGTAACGCCTTAGTTCAATGAATCTGAGGAGGATTCTCCGTAGACAATGCTACCTTAACCCGTTTCTTCGCCTTCCACTTCCTTTTCCCGTTCGTTATTGCTGCCGCCACAATAGTTCATCTTGTCTTCCTCCACCAAACTGGCTCAAACAACCCCACAGGGATTAATTCAGACGCTGACAAGATTTCCTTTCACCCCTATTTCTCTTATAAAGACCTCCTAGGATTTGCAGCCCTCCTTCTTGCTCTTGTTTCTATTGCCCTGTTCTCCCCTAATCTGCTAGGAGACCCAGACAACTTCACACCAGCTAACCCCCTTGTTACACCCCCTCATATCAAGCCTGAATGATATTTCCTATTTGCTTACGCCATTCTACGCTCGATTCCAAACAAACTTGGAGGAGTCCTAGCCCTATTATCATCAATCCTCGTTCTTATGGTAGTCCCTATCCTACACACTTCCAAGCAACGAGGACTTACCTTCCGCCCACTCACCCAGTTCCTCTTCTGACTCCTGGTAGCAGACGTTGCTGTACTAACATGAATTGGGGGGATGCCAGTTGAACACCCATTTGTTATTATCGGTCAAATT[GCCTCCTTCCTTTACTTCTTCCTGTTCCTTGTACTCGCCCCCACCGTGAGCTGAGTAGAAAACAAGGTTCTTGAATGACAATGCACTA][GTAGCTCAGCATTTCAGAGCGTCGGTCTTGTAAACCGAACGCC--------------------------------------------------]
CorPRIc1    [-------------------CGCTTTAGTTGACCTCCCTGCTCCCGCCAATATCTCAGTCATGTGAAATTTCGGCTCGCTCCTAGG]CCTTTGTCTAGCCGCCCAAATCTTGACTGGATTATTCCTCGCTATACATTACACCTCAGATATCGCCACAGCCTTTTCGTCTGTAGCCCACATTTGCCGAGACGTCAACTACGGCTGACTGATCCGGAATATGCATGCAAACGGCGCATCTTTCTTCTTTATTTGCATCTATCTCCATATCGGCCGAGGCCTTTATTACGGCTCATACCTTTATAAAGAAACATGAAATGTAGGGGTTATTCTTCTCCTTCTAGTTATAATAACCGCTTTCGTAGGATACGTCCTTCCCTGAGGACAAATGTCCTTCTGAGGTGCCACTGTTATTACCAACCTACTTTCTGCCGTTCCTTACGTGGGTAACGCCTTAGTTCAATGAATCTGAGGAGGATTCTCCGTAGACAATGCTACCTTAACCCGTTTCTTCGCCTTCCACTTCCTTTTCCCGTTCGTTATTGCTGCCGCCACAATAGTTCATCTTGTCTTCCTCCACCAAACTGGCTCAAACAACCCCACAGGGATTAATTCAGACGCTGACAAGATTTCCTTTCACCCCTATTTCTCCTATAAAGACCTCCTAGGATTTGCAGCCCTCCTTCTTGCTCTTGTTTCTATTGCCCTGTTCTCCCCTAATCTGCTAGGAGACCCAGACAACTTCACACCAGCTAACCCCCTTGTTACACCCCCTCATATCAAGCCTGAATGATATTTCCTATTTGCTTACGCCATTCTACGCTCGATTCCAAACAAACTTGGAGGAGTCCTAGCCCTATTATCATCAATCCTCGTTCTTATGGTAGTCCCTATCCTACACACTTCCAAGCAACGAGGACTTACCTTCCGCCCACTCACCCAGTTCCTCTTCTGACTCCTGGTAGCAGACGTTGCTGTACTAACATGAATTGGGGGGATGCCAGTTGAACACCCATTTGTTATTATCGGTCAAATT[GCCTCCTTCCTTTACTTCTTCCTGTTCCTTGTACTCGCCCCCACCGTGAGCTGAGTAGAAAACAAGGTTCTTGAATGACAATGCACTA][GTAGCTCAGC-----------------------------------------------------------------------------------]
CorPRIc2    [----------------CAACGCTTTAGTTGACCTCCCTGCTCCCGCCAATATCTCAGTCATGTGAAATTTCGGCTCGCTCCTAGG]CCTTTGTCTAGCCGCCCAAATCTTGACTGGATTATTCCTCGCTATACATTACACCTCAGATATCGCCACAGCCTTTTCGTCTGTAGCCCACATTTGCCGAGACGTCAACTACGGCTGACTGATCCGGAATATGCATGCAAACGGCGCATCTTTCTTCTTTATTTGCATCTATCTCCATATCGGCCGAGGCCTTTATTACGGCTCATACCTTTATAAAGAAACATGAAATGTAGGGGTTATTCTTCTCCTTCTAGTTATAATAACCGCTTTCGTAGGATACGTCCTTCCCTGAGGACAAATGTCCTTCTGAGGTGCCACTGTTATTACCAACCTACTTTCTGCCGTTCCTTACGTGGGTAACGCCTTAGTTCAATGAATCTGAGGAGGATTCTCCGTAGACAATGCTACCTTAACCCGTTTCTTCGCCTTCCACTTCCTTTTCCCGTTCGTTATTGCTGCCGCCACAATAGTTCATCTTGTCTTCCTCCACCAAACTGGCTCAAACAACCCCACAGGGATTAATTCAGACGCTGACAAGATTTCCTTTCACCCCTATTTCTCCTATAAAGACCTCCTAGGATTTGCAGCCCTCCTTCTTGCTCTTGTTTCTATTGCCCTGTTCTCCCCTAATCTGCTAGGAGACCCAGACAACTTCACACCAGCTAACCCCCTTGTTACACCCCCTCATATCAAGCCTGAATGATATTTCCTATTTGCTTACGCCATTCTACGCTCGATTCCAAACAAACTTGGAGGAGTCCTAGCCCTATTATCATCAATCCTCGTTCTTATGGTAGTCCCTATCCTACACACTTCCAAGCAACGAGGACTTACCTTCCGCCCACTCACCCAGTTCCTCTTCTGACTCCTGGTAGCAGACGTTGCTGTACTAACATGAATTGGGGGGATGCCAGTTGAACACCCATTTGTTATTATCGGTCAAATT[GCCTCCTTCCTTTACTTCTTCCTGTTCCTTGTACTCGCCCCCACCGTGAGCTGAGTAGAAAACAAGGTTCTTGAATGACAATGCACTA][GTAGCTCAGCATTTCAGAGCGTCGGTCTTGTAAACCGAACGCC--------------------------------------------------]
CorPRIc3    [----------------CAACGCTTTAGTTGACCTCCCTGCTCCCGCCAATATCTCAGTCATGTGAAATTTCGGCTCGCTCCTAGG]CCTTTGTCTAGCCGCCCAAATCTTGACTGGATTATTCCTCGCTATACATTACACCTCAGATATCGCCACAGCCTTTTCGTCTGTAGCCCACATTTGCCGAGACGTCAACTACGGCTGACTGATCCGGAATATGCATGCAAACGGCGCATCTTTCTTCTTTATTTGCATCTATCTCCATATCGGCCGAGGCCTTTATTACGGCTCATACCTTTATAAAGAAACATGAAATGTAGGGGTTATTCTTCTCCTTCTAGTTATAATAACCGCTTTCGTAGGATACGTCCTTCCCTGAGGACAAATGTCCTTCTGAGGTGCCACTGTTATTACCAACCTACTTTCTGCCGTTCCTTACGTGGGTAACGCCTTAGTTCAATGAATCTGAGGAGGATTCTCCGTAGACAATGCTACCTTAACCCGTTTCTTCGCCTTCCACTTCCTTTTCCCGTTCGTTATTGCTGCCGCCACAATAGTTCATCTTGTCTTCCTCCACCAAACTGGCTCAAACAACCCCACAGGGATTAATTCAGACGCTGACAAGATTTCCTTTCACCCCTATTTCTCCTATAAAGACCTCCTAGGATTTGCAGCCCTCCTTCTTGCTCTTGTTTCTATTGCCCTGTTCTCCCCTAATCTGCTAGGAGACCCAGACAACTTCACACCAGCTAACCCCCTTGTTACACCCCCTCATATCAAGCCTGAATGATATTTCCTATTTGCTTACGCCATTCTACGCTCGATTCCAAACAAACTTGGAGGAGTCCTAGCCCTATTATCATCAATCCTCGTTCTTATGGTAGTCCCTATCCTACACACTTCCAAGCAACGAGGACTTACCTTCCGCCCACTCACCCAGTTCCTCTTCTGACTCCTGGTAGCAGACGTTGCTGTACTAACATGAATTGGGGGGATGCCAGTTGAACACCCATTTGTTATTATCGGTCAAATT[GCCTCCTTCCTTTACTTCTTCCTGTTCCTTGTACTCGCCCCCACCGTGAGCTGAGTAGAAAACAAGGTTCTTGAATGACAATGCACTA][GTAGCTCAGC-----------------------------------------------------------------------------------]
CorPRIc4    [----------------CAACGCTTTAGTTGACCTCCCTGCTCCCGCCAATATCTCAGTCATGTGAAATTTCGGCTCGCTCCTAGG]CCTTTGTCTAGCCGCCCAAATCTTGACTGGATTATTCCTCGCTATACATTACACCTCAGATATCGCCACAGCCTTTTCGTCTGTAGCCCACATTTGCCGAGACGTCAACTACGGCTGACTGATCCGGAATATGCATGCAAACGGCGCATCTTTCTTCTTTATTTGCATCTATCTCCATATCGGCCGAGGCCTTTATTACGGCTCATACCTTTATAAAGAAACATGAAATGTAGGGGTTATTCTTCTCCTTCTAGTTATAATAACCGCTTTCGTAGGATACGTCCTTCCCTGAGGACAAATGTCCTTCTGAGGTGCCACTGTTATTACCAACCTACTTTCTGCCGTTCCTTACGTGGGTAACGCCTTAGTTCAATGAATCTGAGGAGGATTCTCCGTAGACAATGCTACCTTAACCCGTTTCTTCGCCTTCCACTTCCTTTTCCCGTTCGTTATTGCTGCCGCCACAATAGTTCATCTTGTCTTCCTCCACCAAACTGGCTCAAACAACCCCACAGGGATTAATTCAGACGCTGACAAGATTTCCTTTCACCCCTATTTCTCCTATAAAGACCTCCTAGGATTTGCAGCCCTCCTTCTTGCTCTTGTTTCTATTGCCCTGTTCTCCCCTAATCTGCTAGGAGACCCAGACAACTTCACACCAGCTAACCCCCTTGTTACACCCCCTCATATCAAGCCTGAATGATATTTCCTATTTGCTTACGCCATTCTACGCTCGATTCCAAACAAACTTGGAGGAGTCCTAGCCCTATTATCATCAATCCTCGTTCTTATGGTAGTCCCTATCCTACACACTTCCAAGCAACGAGGACTTACCTTCCGCCCACTCACCCAGTTCCTCTTCTGACTCCTGGTAGCAGACGTTGCTGTACTAACATGAATTGGGGGGATGCCAGTTGAACACCCATTTGTTATTATCGGTCAAATT[GCCTCCTTCCTTTACTTCTTCCTGTTCCTTGTACTCGCCCCCACCGTGAGCTGAGTAGAAAACAAGGTTCTTGAATGACAATGCACTA][GTAGCTCAGCATTTCAGAGCGTCGGTCTTGTAAACCGAACGCC--------------------------------------------------]
CorPRIc5    [----------------CAACGCTTTAGTTGACCTCCCTGCTCCCGCCAATATCTCAGTCATGTGAAATTTCGGCTCGCTCCTAGG]CCTTTGTCTAGCCGCCCAAATCTTGACTGGATTATTCCTCGCTATACATTACACCTCAGATATCGCCACAGCCTTTTCGTCTGTAGCCCACATTTGCCGAGACGTCAACTACGGCTGACTGATCCGGAATATGCATGCAAACGGCGCATCTTTCTTCTTTATTTGCATCTATCTCCATATCGGCCGAGGCCTTTATTACGGCTCATACCTTTATAAAGAAACATGAAATGTAGGGGTTATTCTTCTCCTTCTAGTTATAATAACCGCTTTCGTAGGATACGTCCTTCCCTGAGGACAAATGTCCTTCTGAGGTGCCACTGTTATTACCAACCTACTTTCTGCCGTTCCTTACGTGGGTAACGCCTTAGTTCAATGAATCTGAGGAGGATTCTCCGTAGACAATGCTACCTTAACCCGTTTCTTCGCCTTCCACTTCCTTTTCCCGTTCGTTATTGCTGCCGCCACAATAGTTCATCTTGTCTTCCTCCACCAAACTGGCTCAAACAACCCCACAGGGATTAATTCAGACGCTGACAAGATTTCCTTTCACCCCTATTTCTCCTATAAAGACCTCCTAGGATTTGCAGCCCTCCTTCTTGCTCTTGTTTCTATTGCCCTGTTCTCCCCTAATCTGCTAGGAGACCCAGACAACTTCACACCAGCTAACCCCCTTGTTACACCCCCTCATATCAAGCCTGAATGATATTTCCTATTTGCTTACGCCATTCTACGCTCGATTCCAAACAAACTTGGAGGAGTCCTAGCCCTATTATCATCAATCCTCGTTCTTATGGTAGTCCCTATCCTACACACTTCCAAGCAACGAGGACTTACCTTCCGCCCACTCACCCAGTTCCTCTTCTGACTCCTAGTAGCAGACGTTGCTGTACTAACATGAATTGGGGGGATGCCAGTTGAACACCCATTTGTTATTATCGGTCAAATT[GCCTCCTTCCTTTACTTCTTCCTGTTCCTTGTACTCGCCCCCACCGTGAGCTGAGTAGAAAACAAGGTTCTTGAATGACAATGCACTA][GTAGCTCAGCATTTCAGAGCGTC----------------------------------------------------------------------]
CorPRIc6    [----------------CAACGCTTTAGTTGACCTCCCTGCTCCCGCCAATATCTCAGTCATGTGAAATTTCGGCTCGCTCCTAGG]CCTTTGTCTAGCCGCCCAAATCTTGACTGGATTATTCCTCGCTATACATTACACCTCAGATATCGCCACAGCCTTTTCGTCTGTAGCCCACATTTGCCGAGACGTCAACTACGGCTGACTGATCCGGAATATGCATGCAAACGGCGCATCTTTCTTCTTTATTTGCATCTATCTCCATATCGGCCGAGGCCTTTATTACGGCTCATACCTTTATAAAGAAACATGAAATGTAGGGGTTATTCTTCTCCTTCTAGTTATAATAACCGCTTTCGTAGGATACGTCCTTCCCTGAGGACAAATGTCCTTCTGAGGTGCCACTGTTATTACCAACCTACTTTCTGCCGTTCCTTACGTGGGTAACGCCTTAGTTCAATGAATCTGAGGAGGATTCTCCGTAGACAATGCTACCTTAACCCGTTTCTTCGCCTTCCACTTCCTTTTCCCGTTCGTTATTGCTGCCGCCACAATAGTTCATCTTGTCTTCCTCCACCAAACTGGCTCAAACAACCCCACAGGGATTAATTCAGACGCTGACAAGATTTCCTTTCACCCCTATTTCTCCTATAAAGACCTCCTAGGATTTGCAGCCCTCCTTCTTGCTCTTGTTTCTATTGCCCTGTTCTCCCCTAATCTGCTAGGAGACCCAGACAACTTCACACCAGCTAACCCCCTTGTTACACCCCCTCATATCAAGCCTGAATGATATTTCCTATTTGCTTACGCCATTCTACGCTCGATTCCAAACAAACTTGGAGGAGTCCTAGCCCTATTATCATCAATCCTCGTTCTTATGGTAGTCCCTATCCTACACACTTCCAAGCAACGAGGACTTACCTTCCGCCCACTCACCCAGTTCCTCTTCTGACTCCTGGTAGCAGACGTTGCTGTACTAACATGAATTGGGGGGATGCCAGTTGAACACCCATTTGTTATTATCGGTCAAATT[GCCTCCTTCCTTTACTTCTTCCTGTTCCTTGTACTCGCCCCCACCGTGAGCTGAGTAGAAAACAAGGTTCTTGAATGACAATGCACTA][GTAGCTCAGCATTTCAGAGCGTCGGTCTTGTAAACCGAACGCC--------------------------------------------------]
CorPRIc7    [----------------CAACGCTTTAGTTGACCTCCCTGCTCCCGCCAATATCTCAGTCATGTGAAATTTCGGCTCGCTCCTAGG]CCTTTGTCTAGCCGCCCAAATCTTGACTGGATTATTCCTCGCTATACATTACACCTCAGATATCGCCACAGCCTTTTCGTCTGTAGCCCACATTTGCCGAGACGTCAACTACGGCTGACTGATCCGGAATATGCATGCAAACGGCGCATCTTTCTTCTTTATTTGCATCTATCTCCATATCGGCCGAGGCCTTTATTACGGCTCATACCTTTATAAAGAAACATGAAATGTAGGGGTTATTCTTCTCCTTCTAGTTATAATAACCGCTTTCGTAGGATACGTCCTTCCCTGAGGACAAATGTCCTTCTGAGGTGCCACTGTTATTACCAACCTACTTTCTGCCGTTCCTTACGTGGGTAACGCCTTAGTTCAATGAATCTGAGGAGGATTCTCCGTAGACAATGCTACCTTAACCCGTTTCTTCGCCTTCCACTTCCTTTTCCCGTTCGTTATTGCTGCCGCCACAATAGTTCATCTTGTCTTCCTCCACCAAACTGGCTCAAACAACCCCACAGGGATTAATTCAGACGCTGACAAGATTTCCTTTCACCCCTATTTCTCCTATAAAGACCTCCTAGGATTTGCAGCCCTCCTTCTTGCTCTTGTTTCTATTGCCCTGTTCTCCCCTAATCTGCTAGGAGACCCAGACAACTTCACACCAGCTAACCCCCTTGTTACACCCCCTCATATCAAGCCTGAATGATATTTCCTATTTGCTTACGCCATTCTACGCTCGATTCCAAACAAACTTGGAGGAGTCCTAGCCCTATTATCATCAATCCTCGTTCTTATGGTAGTCCCTATCCTACACACTTCCAAGCAACGAGGACTTACCTTCCGCCCACTCACCCAGTTCCTCTTCTGACTCCTGGTAGCAGACGTTGCTGTACTAACATGAATTGGGGGGATGCCAGTTGAACACCCATTTGTTATTATCGGTCAAATT[GCCTCCTTCCTTTACTTCTTCCTGTTCCTTGTACTCGCCCCCACCGTGAGCTGAGTAGAAAACAAGGTTCTTGAATGACAATGCACTA][GTAGCTCAGCATTTCAGAGCGTCGGTCTTGTAAACCGAACGCC--------------------------------------------------]
CorPRIc8    [--------------------GCTTTAGTTGACCTCCCTGCTCCCGCCAATATCTCAGTCATGTGAAATTTCGGCTCGCTCCTAGG]CCTTTGTCTAGCCGCCCAAATCTTGACTGGATTATTCCTCGCTATACATTACACCTCAGATATCGCCACAGCCTTTTCGTCTGTAGCCCACATTTGCCGAGACGTCAACTACGGCTGACTGATCCGGAATATGCATGCAAACGGCGCATCTTTCTTCTTTATTTGCATCTATCTCCATATCGGCCGAGGCCTTTATTACGGCTCATACCTTTATAAAGAAACATGAAATGTAGGGGTTATTCTTCTCCTTCTAGTTATAATAACCGCTTTCGTAGGATACGTCCTTCCCTGAGGACAAATGTCCTTCTGAGGTGCCACTGTTATTACCAACCTACTTTCTGCCGTTCCTTACGTGGGTAACGCCTTAGTTCAATGAATCTGAGGAGGATTCTCCGTAGACAATGCTACCTTAACCCGTTTCTTCGCCTTCCACTTCCTTTTCCCGTTCGTTATTGCTGCCGCCACAATAGTTCATCTTGTCTTCCTCCACCAAACTGGCTCAAACAACCCCACAGGGATTAATTCAGACGCTGACAAGATTTCCTTTCACCCCTATTTCTCCTATAAAGACCTCCTAGGATTTGCAGCCCTCCTTCTTGCTCTTGTTTCTATTGCCCTGTTCTCCCCTAATCTGCTAGGAGACCCAGACAACTTCACACCAGCTAACCCCCTTGTTACACCCCCTCATATCAAGCCTGAATGATATTTCCTATTTGCTTACGCCATTCTACGCTCGATTCCAAACAAACTTGGAGGAGTCCTAGCCCTATTATCATCAATCCTCGTTCTTATGGTAGTCCCTATCCTACACACTTCCAAGCAACGAGGACTTACCTTCCGCCCACTCACCCAGTTCCTCTTCTGACTCCTGGTAGCAGACGTTGCTGTACTAACATGAATTGGGGGGATGCCAGTTGAACACCCATTTGTTATTATCGGTCAAATT[GCCTCCTTCCTTTACTTCTTCCTGTTCCTTGTACTCGCCCCCACCGTGAGCTGAGTAGAAAACAAGGTTCTTGAATGACAATGCACTA][GTAGCTCAGCA----------------------------------------------------------------------------------]
CorYAV1     [---------TTGCCAACAACGCTTTAGTTGACCTCCCTGCTCCCGCCAATATCTCAGTCATGTGAAATTTCGGCTCGCTCCTAGG]CCTTTGTCTAGCCGCCCAAATCTTGACTGGGTTATTCCTCGCTATACATTACACCTCAGATATCGCCACAGCCTTTTCGTCTGTAGCCCACATTTGCCGAGACGTCAACTACGGCTGACTGATCCGGAATATGCATGCAAACGGCGCATCTTTCTTCTTTATTTGCATCTATCTCCATATCGGCCGAGGCCTTTATTACGGCTCATACCTTTATAAAGAAACATGAAATGTAGGGGTTATTCTTCTCCTTCTAGTTATAATAACCGCTTTCGTAGGATACGTCCTTCCCTGAGGACAAATGTCCTTCTGAGGTGCCACTGTTATTACCAACCTACTTTCTGCCGTTCCTTACGTGGGTAACGCCTTAGTTCAATGAATCTGAGGAGGATTCTCCGTAGACAATGCTACCTTAACCCGTTTCTTCGCCTTCCACTTCCTTTTCCCGTTCGTTATTGCTGCCGCCACAATAGTTCATCTTGTCTTCCTCCACCAAACTGGCTCAAACAACCCCACAGGGATTAATTCAGACGCTGACAAGATTTCCTTTCACCCCTATTTCTCCTATAAAGACCTCCTAGGATTTGCAGCCCTCCTTCTTGCTCTTGTTTCTATTGCCCTGTTCTCCCCTAATCTGCTAGGAGACCCAGACAACTTCACACCAGCTAACCCCCTTGTTACACCCCCTCATATCAAGCCTGAATGATATTTCCTATTTGCTTACGCCATTCTACGCTCGATTCCAAACAAACTTGGAGGAGTCCTAGCCCTATTATCATCAATCCTCGTTCTTATGGTAGTCCCTATCCTACACACTTCCAAGCAACGAGGACTTACCTTCCGCCCACTCACCCAGTTCCTCTTCTGACTCCTGGTAGCAGACGTTGCTGTACTAACATGAATTGGGGGGATGCCAGTTGAACACCCATTTGTTATTATCGGTCAAATT[GCCTCCTTCCTTTACTTCTTCCTGTTCCTTGTACTCGCCCCCACCGTGAGCTGAGTAGAAAACAAGGTTCTTGAATGACAATGCACTA][GTAGCTCAGCATTTCAGAGCGTCGGTCTTGTAAACCGAACGCC--------------------------------------------------]
CorYAV2     [----------------CAACGCTTTAGTTGACCTCCCTGCTCCCGCCAATATCTCAGTCATGTGAAATTTCGGCTCGCTCCTAGG]CCTTTGTCTAGCCGCCCAAATCTTGACTGGGTTATTCCTCGCTATACATTACACCTCAGATATCGCCACAGCCTTTTCGTCTGTAGCCCACATTTGCCGAGACGTCAACTACGGCTGACTGATCCGGAATATGCATGCAAACGGCGCATCTTTCTTCTTTATTTGCATCTATCTCCATATCGGCCGAGGCCTTTATTACGGCTCATACCTTTATAAAGAAACATGAAATGTAGGGGTTATTCTTCTCCTTCTAGTTATAATAACCGCTTTCGTAGGATACGTCCTTCCCTGAGGACAAATGTCCTTCTGAGGTGCCACTGTTATTACCAACCTACTTTCTGCCGTTCCTTACGTGGGTAACGCCTTAGTTCAATGAATCTGAGGAGGATTCTCCGTAGACAATGCTACCTTAACCCGTTTCTTCGCCTTCCACTTCCTTTTCCCGTTCGTTATTGCTGCCGCCACAATAGTTCATCTTGTCTTCCTCCACCAAACTGGCTCAAACAACCCCACAGGGATTAATTCAGACGCTGACAAGATTTCCTTTCACCCCTATTTCTCCTATAAAGACCTCCTAGGATTTGCAGCCCTCCTTCTTGCTCTTGTTTCTATTGCCCTGTTCTCCCCTAATCTGCTAGGAGACCCAGACAACTTCACACCAGCTAACCCCCTTGTTACACCCCCTCATATCAAGCCTGAATGATATTTCCTATTTGCTTACGCCATTCTACGCTCGATTCCAAACAAACTTGGAGGAGTCCTAGCCCTATTATCATCAATCCTCGTTCTTATGGTAGTCCCTATCCTACACACTTCCAAGCAACGAGGACTTACCTTCCGCCCACTCACCCAGTTCCTCTTCTGACTCCTGGTAGCAGACGTTGCTGTACTAACATGAATTGGGGGGATGCCAGTTGAACACCCATTTGTTATTATCGGTCAAATT[GCCTCCTTCCTTTACTTCTTCCTGTTCCTTGTACTCGCCCCCACCGTGAGCTGAGTAGAAAACAAGGTTCTTGAATGACAATGCACTA][GTAGCTCAGCATTTCAGAGCGTCGGTCTTGTAA------------------------------------------------------------]
CorYAV3     [----------------CAACGCTTTAGTTGACCTCCCTGCTCCCGCCAATATCTCAGTCATGTGAAATTTCGGCTCGCTCCTAGG]CCTTTGTCTAGCCGCCCAAATCTTGACTGGGTTATTCCTCGCTATACATTACACCTCAGATATCGCCACAGCCTTTTCGTCTGTAGCCCACATTTGCCGAGACGTCAACTACGGCTGACTGATCCGGAATATGCATGCAAACGGCGCATCTTTCTTCTTTATTTGCATCTATCTCCATATCGGCCGAGGCCTTTATTACGGCTCATACCTTTATAAAGAAACATGAAATGTAGGGGTTATTCTTCTCCTTCTAGTTATAATAACCGCTTTCGTAGGATACGTCCTTCCCTGAGGACAAATGTCCTTCTGAGGTGCCACTGTTATTACCAACCTACTTTCTGCCGTTCCTTACGTGGGTAACGCCTTAGTTCAATGAATCTGAGGAGGATTCTCCGTAGACAATGCTACCTTAACCCGTTTCTTCGCCTTCCACTTCCTTTTCCCGTTCGTTATTGCTGCCGCCACAATAGTTCATCTTGTCTTCCTCCACCAAACTGGCTCAAACAACCCCACAGGGATTAATTCAGACGCTGACAAGATTTCCTTTCACCCCTATTTCTCCTATAAAGACCTCCTAGGATTTGCAGCCCTCCTTCTTGCTCTTGTTTCTATTGCCCTGTTCTCCCCTAATCTGCTAGGAGACCCAGACAACTTCACACCAGCTAACCCCCTTGTTACACCCCCTCATATCAAGCCTGAATGATATTTCCTATTTGCTTACGCCATTCTACGCTCGATTCCAAACAAACTTGGAGGAGTCCTAGCCCTATTATCATCAATCCTCGTTCTTATGGTAGTCCCTATCCTACACACTTCCAAGCAACGAGGACTTACCTTCCGCCCACTCACCCAGTTCCTCTTCTGACTCCTGGTAGCAGACGTTGCTGTACTAACATGAATTGGGGGGATGCCAGTTGAACACCCATTTGTTATTATCGGTCAAATT[GCCTCCTTCCTTTACTTCTTCCTGTTCCTTGTACTCGCCCCCACCGTGAGCTGAGTAGAAAACAAGGTTCTTGAATGACAATGCACTA][GTAGCTCAGCATTTCAGAGCGTCGGTCTTGTAAACCGAACGCC--------------------------------------------------]
CorYAV4     [-------------------CGCTTTAGTTGACCTCCCTGCTCCCGCCAATATCTCAGTCATGTGAAATTTCGGCTCGCTCCTAGG]CCTTTGTCTAGCCGCCCAAATCTTGACTGGGTTATTCCTCGCTATACATTACACCTCAGATATCGCCACAGCCTTTTCGTCTGTAGCCCACATTTGCCGAGACGTCAACTACGGCTGACTGATCCGGAATATGCATGCAAACGGCGCATCTTTCTTCTTTATTTGCATTTATCTCCATATCGGCCGAGGCCTTTATTACGGCTCATACCTTTATAAAGAAACATGAAATGTAGGGGTTATTCTTCTCCTTCTAGTTATAATAACCGCTTTCGTAGGATACGTCCTTCCCTGAGGACAAATGTCCTTCTGAGGTGCCACTGTTATTACCAACCTACTTTCTGCCGTTCCTTACGTGGGTAACGCCTTAGTTCAATGAATCTGAGGAGGATTCTCCGTAGACAATGCTACCTTAACCCGTTTCTTCGCCTTCCACTTCCTTTTCCCGTTCGTTATTGCTGCCGCCACAATAGTTCATCTTGTCTTCCTCCACCAAACTGGCTCAAACAACCCCACAGGGATTAATTCAGACGCTGACAAGATTTCCTTTCACCCCTATTTCTCCTATAAAGACCTCCTAGGATTTGCAGCCCTCCTTCTTGCTCTTGTTTCTATTGCCCTGTTCTCCCCTAATCTGCTAGGAGACCCAGACAACTTCACACCAGCTAACCCCCTTGTTACACCCCCTCATATCAAGCCTGAATGATATTTCCTATTTGCTTACGCCATTCTACGCTCGATTCCAAACAAACTTGGAGGAGTCCTAGCCCTATTATCATCAATCCTCGTTCTTATGGTAGTCCCTATCCTACACACTTCCAAGCAACGAGGACTTACCTTCCGCCCACTCACCCAGTTCCTCTTCTGACTCCTGGTAGCAGACGTTGCTGTACTAACATGAATTGGGGGGATGCCAGTTGAACACCCATTTGTTATTATCGGTCAAATT[GCCTCCTTCCTTTACTTCTTCCTGTTCCTTGTACTCGCCCCCACCGTGAGCTGAGTAGAAAACAAGGTTCTTGAATGACAATGCACTA][GTAGCTCAGCATTTCAGAGCGTCGGTC------------------------------------------------------------------]
CorYAV5     [--------------------GCTTTAGTTGACCTCCCTGCTCCCGCCAATATCTCAGTCATGTGAAATTTCGGCTCGCTCCTAGG]CCTTTGTCTAGCCGCCCAAATCTTGACTGGCTTATTCCTCGCTATACATTACACCTCAGATATCGCCACAGCCTTTTCGTCTGTAGCCCACATTTGCCGAGACGTCAACTACGGCTGACTGATCCGGAATATGCATGCAAACGGCGCATCTTTCTTCTTTATTTGCATCTATCTCCATATCGGCCGAGGCCTTTATTACGGCTCATACCTTTATAAAGAAACATGAAATGTAGGGGTTATTCTTCTCCTTCTAGTTATAATAACCGCTTTCGTAGGATACGTCCTTCCCTGAGGACAAATGTCCTTCTGAGGTGCCACTGTTATTACCAACCTACTTTCTGCCGTTCCTTACGTGGGTAACGCCTTAGTTCAATGAATCTGAGGAGGATTCTCCGTAGACAATGCTACCTTAACCCGTTTCTTCGCCTTCCACTTCCTTTTCCCGTTCGTTATTGCTGCCGCCACAATAGTTCATCTTGTCTTCCTCCACCAAACTGGCTCAAACAACCCCACAGGGATTAATTCAGACGCTGACAAGATTTCCTTTCACCCCTATTTCTCCTATAAAGACCTCCTAGGATTTGCAGCCCTCCTTCTTGCTCTTGTTTCTATTGCCCTGTTCTCCCCTAATCTGCTAGGAGACCCAGACAACTTCACACCAGCTAACCCCCTTGTTACACCCCCTCATATCAAGCCTGAATGATATTTCCTATTTGCTTACGCCATTCTACGCTCGATTCCAAACAAACTTGGAGGAGTCCTAGCCCTATTATCATCAATCCTCGTTCTTATGGTAGTCCCTATCCTACACACTTCCAAGCAACGAGGACTTACCTTCCGCCCACTCACCCAGTTCCTCTTCTGACTCCTGGTAGCAGACGTTGCTGTACTAACATGAATTGGGGGGATGCCAGTTGAACACCCATTTGTTATTATCGGTCAAATT[GCCTCCTTCCTTTACTTCTTCCTGTTCCTTGTACTCGCCCCCGCCGTGAGCTGAGTAGAAAACAAGGTTCTTGAATGACAATGCACTA][GTAGCTCAGCATTTCAGAGCGTCGGTC------------------------------------------------------------------]
CorYAV6     [-------------------CGCTTTAGTTGACCTCCCTGCTCCCGCCAATATCTCAGTCATGTGAAATTTCGGCTCGCTCCTAGG]CCTTTGTCTAGCCGCCCAAATCTTGACTGGATTATTCCTCGCTATACATTACACCTCAGATATCGCCACAGCCTTTTCGTCTGTAGCCCACATTTGCCGAGACGTCAACTACGGCTGACTGATCCGGAATATGCATGCAAACGGCGCATCTTTCTTCTTTATTTGCATCTATCTCCATATCGGCCGAGGCCTTTATTACGGCTCATACCTTTATAAAGAAACATGAAATGTAGGGGTTATTCTTCTCCTTCTAGTTATAATAACCGCTTTCGTAGGATACGTCCTTCCCTGAGGACAAATGTCCTTCTGAGGTGCCACTGTTATTACCAACCTACTTTCTGCCGTTCCTTACGTGGGCAACGCCTTAGTTCAATGAATCTGAGGAGGATTCTCCGTAGACAATGCTACCTTAACCCGTTTCTTCGCCTTCCACTTCCTTTTCCCGTTCGTTATTGCTGCCGCCACAATAGTTCATCTTGTCTTCCTCCACCAAACTGGCTCAAACAACCCCACAGGGATTAATTCAGACGCTGACAAGATTTCCTTTCACCCCTATTTCTCCTATAAAGACCTCCTAGGATTTGCAGCCCTCCTTCTTGCTCTTGTTTCTATTGCCCTGTTCTCCCCTAATCTGCTAGGAGACCCAGACAACTTCACACCAGCTAACCCCCTTGTTACACCCCCTCATATCAAGCCTGAATGATATTTCCTGTTTGCTTACGCCATTCTACGCTCGATTCCAAACAAACTTGGAGGAGTCCTAGCCCTATTATCATCAATCCTCGTTCTTATGGTAGTCCCTATCCTACACACTTCCAAGCAACGAGGACTTACCTTCCGCCCACTCACCCAGTTCCTCTTCTGACTCCTGGTAGCAGACGTTGCTGTACTAACATGAATTGGGGGGATGCCAGTTGAACACCCATTTGTTATTATCGGTCAAATT[GCCTCCTTCCTTTACTTTTTCCTGTTCCTTGTACTCGCCCCCACCGTGAGCTGAGTAGAAAACAAGGTTCTTGAATGACAATGCACTA][GTAGCTCAGCATTTCAGAGCGTCGGTCTTGTAAACCGAACGCC--------------------------------------------------]
CorYAV7     [------------------ACGCTTTAGTTGACCTCCCTGCTCCCGCCAATATCTCAGTCATGTGAAATTTCGGCTCGCTCCTAGG]CCTTTGTCTAGCCGCCCAAATCTTGACTGGGTTATTCCTCGCTATACATTACACCTCAGATATCGCCACAGCCTTTTCGTCTGTAGCCCACATTTGCCGAGACGTCAACTACGGCTGACTGATCCGGAATATGCATGCAAACGGCGCATCTTTCTTCTTTATTTGCATCTATCTCCATATCGGCCGAGGCCTTTATTACGGCTCATACCTTTATAAAGAAACATGAAATGTAGGGGTTATTCTTCTCCTTCTAGTTATAATAACCGCTTTCGTAGGATACGTCCTTCCCTGAGGACAAATGTCCTTCTGAGGTGCCACTGTTATTACCAACCTACTTTCTGCCGTTCCTTACGTGGGTAACGCCTTAGTTCAATGAATCTGAGGAGGATTCTCCGTAGACAATGCTACCTTAACCCGTTTCTTCGCCTTCCACTTCCTTTTCCCGTTCGTTATTGCTGCCGCCACAATAGTTCATCTTGTCTTCCTCCACCAAACTGGCTCAAACAACCCCACAGGGATTAATTCAGACGCTGACAAGATTTCCTTTCACCCCTATTTCTCCTATAAAGACCTCCTAGGATTTGCAGCCCTCCTTCTTGCTCTTGTTTCTATTGCCCTGTTCTCCCCTAATCTGCTAGGAGACCCAGACAACTTCACACCAGCTAACCCCCTTGTTACACCCCCTCATATCAAGCCTGAATGATATTTCCTATTTGCTTACGCCATTCTACGCTCGATTCCAAACAAACTTGGAGGAGTCCTAGCCCTATTATCATCAATCCTCGTTCTTATGGTAGTCCCTATCCTACACACTTCCAAGCAACGAGGACTTACCTTCCGCCCACTCACCCAGTTCCTCTTCTGACTCCTGGTAGCAGACGTTGCTGTACTAACATGAATTGGGGGGATGCCAGTTGAACACCCATTTGTTATTATCGGTCAAATT[GCCTCCTTCCTTTACTTCTTCCTGTTCCTTGTACTCGCCCCCACCGTGAGCTGAGTAGAAAACAAGGTTCTTGAATGACAATGCACTA][---------------------------------------------------------------------------------------------]
CorESM1     [-----------------AACGCTTTAGTTGACCTCCCTGCTCCCGCCAATATCTCAGTCATGTGAAATTTCGGCTCGCTCCTAGG]CCTTTGTCTAGCCGCCCAAATCTTGACTGGATTATTCCTCGCTATACATTACACCTCAGATATCGCCACAGCCTTTTCGTCTGTAGCCCACATTTGCCGAGACGTCAACTACGGCTGACTGATCCGGAATATGCATGCAAACGGCGCATCTTTCTTCTTTATTTGCATCTATCTCCATATCGGCCGAGGCCTTTATTACGGCTCATACCTTTATAAAGAAACATGAAATGTAGGGGTTATTCTTCTCCTTCTAGTTATAATAACCGCTTTCGTAGGATACGTCCTTCCCTGAGGACAAATGTCCTTCTGAGGTGCCACTGTTATTACCAACCTACTTTCTGCCGTTCCTTACGTGGGTAACGCCTTAGTTCAATGAATCTGAGGAGGATTCTCCGTAGACAATGCTACCTTAACCCGTTTCTTCGCCTTCCACTTCCTTTTCCCGTTCGTTATTGCTGCCGCCACAATAGTTCATCTTGTCTTCCTCCACCAAACTGGCTCAAACAACCCCACAGGGATTAATTCAGACGCTGACAAGATTTCCTTTCACCCCTATTTCTCCTATAAAGACCTCCTAGGATTTGCAGCCCTCCTTCTTGCTCTTGTTTCTATTGCCCTGTTCTCCCCTAATCTGCTAGGAGACCCAGACAACTTCACACCAGCTAACCCCCTTGTTACACCCCCTCATATCAAGCCTGAATGATATTTCCTATTTGCTTACGCCATTCTACGCTCGATTCCAAACAAACTTGGAGGAGTCCTAGCCCTATTATCATCAATCCTCGTTCTTATGGTAGTCCCTATCCTACACACTTCCAAGCAACGAGGACTTACCTTCCGCCCACTCACCCAGTTCCTCTTCTGACTCCTGGTAGCAGACGTTGCTGTACTAACATGAATTGGGGGGATGCCAGTTGAACACCCATTTGTTATTATCGGTCAAATT[GCCTCCTTCCTTTACTTCTTCCTGTTCCTTGTACTCGCCCCCACCGTGAGCTGAGTAGAAAACAAGGTTCTTGAATGACAATGCACTA][GTAGCTCAGCATTTCAGAGCGTCGGTCTTGTAAACCGAACGCC--------------------------------------------------]
CohSGU1     [-------------------CGCTTTAGTTGACCTCCCTGCTCCCGCCAATATCTCAGTCATGTGAAATTTCGGCTCGCTCCTAGG]CCTTTGTCTAGCCGCCCAAATCTTGACTGGATTATTCCTCGCTATACATTACACCTCAGATATCGCCACAGCCTTTTCGTCTGTAGCCCACATTTGCCGAGACGTCAACTACGGCTGACTGATCCGGAATATGCATGCAAACGGCGCATCTTTCTTCTTTATTTGCATCTATCTCCATATCGGCCGAGGCCTTTATTACGGCTCATACCTTTATAAAGAAACATGAAATGTAGGGGTTATTCTTCTCCTTCTAGTTATAATAACCGCTTTCGTAGGATACGTCCTTCCCTGAGGACAAATGTCCTTCTGAGGTGCCACTGTTATTACCAACCTACTTTCTGCCGTTCCTTACGTGGGTAACGCCTTAGTTCAATGAATCTGAGGAGGATTCTCCGTAGACAATGCTACCTTAACCCGTTTCTTCGCCTTCCACTTCCTTTTCCCGTTCGTTATTGCTGCCGCCACAATAGTTCATCTTGTCTTCCTCCACCAAACTGGCTCAAACAACCCCACAGGGATTAATTCAGACGCTGACAAGATTTCCTTTCACCCCTATTTCTCCTATAAAGACCTCCTAGGATTTGCAGCCCTCCTTCTTGCTCTTGTTTCTATTGCCCTGTTCTCCCCTAATCTGCTAGGAGACCCAGACAACTTCACACCAGCTAACCCCCTTGTTACACCCCCTCATATCAAGCCTGAATGATATTTCCTATTTGCTTACGCCATTCTACGCTCGATTCCAAACAAACTTGGAGGAGTCCTAGCCCTATTATCATCAATCCTCGTTCTTATGGTAGTCCCTATCCTACACACTTCCAAGCAACGAGGACTTACCTTCCGCCCACTCACCCAGTTCCTCTTCTGACTCCTGGTAGCAGACGTTGCTGTACTAACATGAATTGGGGGGATGCCAGTTGAACACCCATTTGTTATTATCGGTCAAATT[GCCTCCTTCCTTTACTTCTTCCTGTTCCTTGTACTCGCCCCCACCGTGAGCTGAGTAGAAAACAAGGTTCTTGAATGACAATGCACTA][GTAGCTCAGCATTTCAGAGCGTCGGTCTTGTAAA-----------------------------------------------------------]
CorNWC1     [-------------------CGCTTTAGTTGACCTCCCTGCTCCCGCCAATATCTCAGTCATGTGAAATTTCGGCTCGCTCCTAGG]CCTTTGTCTAGCCGCCCAAATCTTGACTGGATTATTCCTCGCTATACATTACACCTCAGATATCGCCACAGCCTTTTCGTCTGTAGCCCACATTTGCCGAGACGTCAACTACGGCTGACTGATCCGGAATATGCATGCAAACGGCGCATCTTTCTTCTTTATTTGCATCTATCTCCATATCGGCCGAGGCCTTTATTACGGCTCATACCTTTATAAAGAAACATGAAATGTAGGGGTTATTCTTCTCCTTCTAGTTATAATAACCGCTTTCGTAGGATACGTCCTTCCCTGAGGACAAATGTCCTTCTGAGGTGCCACTGTTATTACCAACCTACTTTCTGCCGTTCCTTACGTGGGTAACGCCTTAGTTCAATGAATCTGAGGAGGATTCTCCGTAGACAATGCTACCTTAACCCGTTTCTTCGCCTTCCACTTCCTTTTCCCGTTCGTTATTGCTGCCGCCACAATAGTTCATCTTGTCTTCCTCCACCAAACTGGCTCAAACAACCCCACAGGGATTAATTCAGACGCTGACAAGATTTCCTTTCACCCCTATTTCTCCTATAAAGACCTCCTAGGATTTGCAGCCCTCCTTCTTGCTCTTGTTTCTATTGCCCTGTTCTCCCCTAATCTGCTAGGAGACCCAGACAACTTCACACCAGCTAACCCCCTTGTTACACCCCCTCATATCAAGCCTGAATGATATTTCCTATTTGCTTACGCCATTCTACGCTCGATTCCAAACAAACTTGGAGGAGTCCTAGCCCTATTATCATCAATCCTCGTTCTTATGGTAGTCCCTATCCTACACACTTCCAAGCAACGAGGACTTACCTTCCGCCCACTCACCCAGTTCCTCTTCTGACTCCTGGTAGCAGACGTTGCTGTACTAACATGAATTGGGGGGATGCCAGTTGAACACCCATTTGTTATTATCGGTCAAATT[GCCTCCTTCCTTTACTTCTTCCTGTTCCTTGTACTCGCCCCCACCGTGAGCTGAGTAGAAAACAAGGTTCTTGAATGACAATGCACTA][GTAGCTCAGCATTTCAGAGCGTCGGTC------------------------------------------------------------------]
CorNWC2     [---------TTGCCAACAACGCTTTAGTTGACCTCCCTGCTCCCGCCAATATCTCAGTCATGTGAAATTTCGGCTCGCTCCTAGG]CCTTTGTCTAGCCGCCCAAATCTTGACTGGATTATTCCTCGCTATACATTACACCTCAGATATCGCCACAGCCTTTTCGTCTGTAGCCCACATTTGCCGAGACGTCAACTACGGCTGACTAATCCGGAATATGCATGCAAACGGCGCATCTTTCTTCTTTATTTGCATCTATCTCCATATCGGCCGAGGCCTTTATTACGGCTCATACCTTTATAAAGAAACATGAAATGTAGGGGTTATTCTTCTCCTTCTAGTTATAATAACCGCTTTCGTAGGATACGTCCTTCCCTGAGGACAAATGTCCTTCTGAGGTGCCACTGTTATTACCAACCTACTTTCTGCCGTTCCTTACGTGGGTAACGCCTTAGTTCAATGAATCTGAGGAGGATTCTCCGTAGACAATGCTACCTTAACCCGTTTCTTCGCCTTCCACTTCCTTTTCCCGTTCGTTATTGCTGCCGCCACAATAGTTCATCTTGTCTTCCTCCACCAAACTGGCTCAAACAACCCCACAGGGATTAATTCAGACGCTGACAAGATTTCCTTTCACCCCTATTTCTCCTATAAAGACCTCCTAGGATTTGCAGCCCTCCTTCTTGCTCTTGTTTCTATTGCCCTGTTCTCCCCTAATCTGCTAGGAGACCCAGACAACTTCACACCAGCTAACCCCCTTGTTACACCCCCTCATATCAAGCCTGAATGATATTTCCTATTTGCTTACGCCATTCTACGCTCGATTCCAAACAAACTTGGAGGAGTCCTAGCCCTATTATCATCAATCCTCGTTCTTATGGTAGTCCCTATCCTACACACTTCCAAGCAACGAGGACTTACCTTCCGCCCACTCACCCAGTTCCTCTTCTGACTCCTGGTAGCAGACGTTGCTGTACTAACATGAATTGGGGGGATGCCAGTTGAACACCCATTTGTTATTATCGGTCAAATT[GCCTCCTTCCTTTACTTCTTCCTGTTCCTTGTACTCGCCCCCACCGTGAGCTGAGTAGAAAACAAGGTTCTTGAATGACAATGCACTA][GTAGCTCAGCATTTCAGAGCGTCGGTCTTGTAAACCGAACGCC--------------------------------------------------]
CorNWC3     [----------TGCCAACAACGCTTTAGTTGACCTCCCTGCTCCCGCCAATATCTCAGTCATGTGAAATTTCGGCTCGCTCCTAGG]CCTTTGTCTAGCCGCCCAAATCTTGACTGGATTATTCCTCGCCATACATTACACCTCAGATATCGCCACAGCCTTTTCGTCTGTAGCCCACATTTGCCGAGACGTCAACTACGGCTGACTGATCCGGAATATGCATGCAAACGGCGCATCTTTCTTCTTTATTTGCATCTATCTCCATATCGGCCGAGGCCTTTATTACGGCTCATACCTTTATAAAGAAACATGAAATGTAGGGGTTATTCTTCTCCTTCTAGTTATAATAACCGCTTTCGTAGGATACGTCCTTCCCTGAGGACAAATGTCCTTCTGAGGTGCCACTGTTATTACCAACCTACTTTCTGCCGTTCCTTACGTGGGTAACGCCTTAGTTCAATGAATCTGAGGAGGATTCTCCGTAGACAATGCTACCTTAACCCGTTTCTTCGCCTTCCACTTCCTTTTCCCGTTCGTTATTGCTGCCGCCACAATAGTTCATCTTGTCTTCCTCCACCAAACTGGCTCAAACAACCCCACAGGGATTAATTCAGACGCTGACAAGATTTCCTTTCACCCCTATTTCTCCTATAAAGACCTCCTAGGATTTGCAGCCCTCCTTCTTGCTCTTGTTTCTATTGCCCTGTTCTCCCCTAATCTGCTAGGAGACCCAGACAACTTCACACCAGCTAACCCCCTTGTTACACCCCCTCATATCAAGCCTGAATGATATTTCCTATTTGCTTACGCCATTCTACGCTCGATTCCAAACAAACTTGGAGGAGTCCTAGCCCTATTATCATCAATCCTCGTTCTTATGGTAGTCCCTATCCTACACACTTCCAAGCAACGAGGACTTACCTTCCGCCCACTCACCCAGTTCCTCTTCTGACTCCTGGTAGCAGACGTTGCTGTACTAACATGAATTGGGGGGATGCCAGTTGAACACCCATTTGTTATTATTGGTCAAATT[GCCTCCTTCCTTTACTTCTTCCTGTTCCTTGTACTCGCCCCCACCGTGAGCTGAGTAGAAAACAAGGTTCTTGAATGACAATGCACTA][GTAGCTCAGCATTTCAGAGCGTCGGTCTTGTAAACCGAACGCCGGGGGT--------------------------------------------]
CorNWC4     [-------------------CGCTTTAGTTGACCTCCCTGCTCCCGCCAATATCTCAGTCATGTGAAATTTCGGCTCGCTCCTAGG]CCTTTGTCTAGCCGCCCAAATCTTGACTGGATTATTCCTCGCTATACATTACACCTCAGATATCGCCACAGCCTTTTCGTCTGTAGCCCACATTTGCCGAGACGTCAACTACGGCTGACTGATCCGGAATATGCATGCAAACGGCGCATCTTTCTTCTTTATTTGCATCTATCTCCATATCGGCCGAGGCCTTTATTACGGCTCATACCTTTATAAAGAAACATGAAATGTAGGGGTTATTCTTCTCCTTCTAGTTATAATAACCGCTTTCGTAGGATACGTCCTTCCCTGAGGACAAATGTCCTTCTGAGGTGCCACTGTTATTACCAACCTACTTTCTGCCGTTCCTTACGTGGGTAACGCCTTAGTTCAATGAATCTGAGGAGGATTCTCCGTAGACAATGCTACCTTAACCCGTTTCTTCGCCTTCCACTTCCTTTTCCCGTTCGTTATTGCTGCCGCCACAATAGTTCATCTTGTCTTCCTCCACCAAACTGGCTCAAACAACCCCACAGGGATTAATTCAGACGCTGACAAGATTTCCTTTCACCCCTATTTCTCCTATAAAGACCTCCTAGGATTTGCAGCCCTCCTTCTTGCTCTTGTTTCTATTGCCCTGTTCTCCCCTAATCTGCTAGGAGACCCAGACAACTTCACACCAGCTAACCCCCTTGTTACACCCCCTCATATCAAGCCTGAATGATATTTCCTATTTGCTTACGCCATTCTACGCTCGATTCCAAACAAACTTGGAGGAGTCCTAGCCCTATTATCATCAATCCTCGTTCTTATGGTAGTCCCTATCCTACACACTTCCAAGCAACGAGGACTTACCTTCCGCCCACTCACCCAGTTCCTCTTCTGACTCCTGGTAGCAGACGTTGCTGTACTAACATGAATTGGGGGGATGCCAGTTGAACACCCATTTGTTATTATCGGTCAAATT[GCCTCCTTCCTTTACTTCTTCCTGTTCCTTGTACTCGCCCCCACCGTGAGCTGAGTAGAAAACAAGGTTCTTGAATGACAATGCACTA][GTAGCTCAGCATTTCAGAGCGTCGGTCTTGTAAACCGAACGCC--------------------------------------------------]
CorNWC5     [-------------------CGCTTTAGTTGACCTCCCTGCTCCCGCCAATATCTCAGTCATGTGAAATTTCGGCTCGCTCCTAGG]CCTTTGTCTAGCCGCCCAAATCTTGACTGGATTATTCCTCGCTATACATTACACCTCAGATATCGCCACAGCCTTTTCGTCTGTAGCCCACATTTGCCGAGACGTCAACTACGGCTGACTGATCCGGAATATGCATGCAAACGGCGCATCTTTCTTCTTTATTTGCATCTATCTCCATATCGGCCGAGGCCTTTATTACGGCTCATACCTTTATAAAGAAACATGAAATGTAGGGGTTATTCTTCTCCTTCTAGTTATAATAACCGCTTTCGTAGGATACGTCCTTCCCTGAGGACAAATGTCCTTCTGAGGTGCCACTGTTATTACCAACCTACTTTCTGCCGTTCCTTACGTGGGTAACGCCTTAGTTCAATGAATCTGAGGAGGATTCTCCGTAGACAATGCTACCTTAACCCGTTTCTTCGCCTTCCACTTCCTTTTCCCGTTCGTTATTGCTGCCGCCACAATAGTTCATCTTGTCTTCCTCCACCAAACTGGCTCAAACAACCCCACAGGGATTAATTCAGACGCTGACAAGATTTCCTTTCACCCCTATTTCTCCTATAAAGACCTCCTAGGATTTGCAGCCCTCCTTCTTGCTCTTGTTTCTATTGCCCTGTTCTCCCCTAATCTGCTAGGAGACCCAGACAACTTCACACCAGCTAACCCCCTTGTTACACCCCCTCATATCAAGCCTGAATGATATTTCCTATTTGCTTACGCCATTCTACGCTCGATTCCAAACAAACTTGGAGGAGTCCTAGCCCTATTATCATCAATCCTCGTTCTTATGGTAGTCCCTATCCTACACACTTCCAAGCAACGAGGACTTACCTTCCGCCCACTCACCCAGTTCCTCTTCTGACTCCTGGTAGCAGACGTTGCTGTACTAACATGAATTGGGGGGATGCCAGTTGAACACCCATTTGTTATTATCGGTCAAATT[GCCTCCTTCCTTTACTTCTTCCTGTTCCTTGTACTCGCCCCCACCGTGAGCTGAGTAGAAAACAAGGTTCTTGAATGACAATGCACTA][GTAGCTCAGCATTTCAGAGCGTCGGTCTTGTAAACCGAACGCC--------------------------------------------------]
CorNWC6     [-------------------CGCTTTAGTTGACCTCCCTGCTCCCGCCAATATCTCAGTCATGTGAAATTTCGGCTCGCTCCTAGG]CCTTTGTCTAGCCGCCCAAATCTTGACTGGATTATTCCTCGCTATACATTACACCTCAGATATCGCCACAGCCTTTTCGTCTGTAGCCCACATTTGCCGAGACGTCAACTACGGCTGACTGATCCGGAATATGCATGCAAACGGCGCATCTTTCTTCTTTATTTGCATCTATCTCCATATCGGCCGAGGCCTTTATTACGGCTCATACCTTTATAAAGAAACATGAAATGTAGGGGTTATTCTTCTCCTTCTAGTTATAATAACCGCTTTCGTAGGATACGTCCTTCCCTGAGGACAAATGTCCTTCTGAGGTGCCACTGTTATTACCAACCTACTTTCTGCCGTTCCTTACGTGGGTAACGCCTTAGTTCAATGAATCTGAGGAGGATTCTCCGTAGACAATGCTACCTTAACCCGTTTCTTCGCCTTCCACTTCCTTTTCCCGTTCGTTATTGCTGCCGCCACAATAGTTCATCTTGTCTTCCTCCACCAAACTGGCTCAAACAACCCCACAGGGATTAATTCAGACGCTGACAAGATTTCCTTTCACCCCTATTTCTCCTATAAAGACCTCCTAGGATTTGCAGCCCTCCTTCTTGCTCTTGTTTCTATTGCCCTGTTCTCCCCTAATCTGCTAGGAGACCCAGACAACTTCACACCAGCTAACCCCCTTGTTACACCCCCTCATATCAAGCCTGAATGATATTTCCTATTTGCTTACGCCATTCTACGCTCGATTCCAAACAAACTTGGAGGAGTCCTAGCCCTATTATCATCAATCCTCGTTCTTATGGTAGTCCCTATCCTACACACTTCCAAGCAACGAGGACTTACCTTCCGCCCACTCACCCAGTTCCTCTTCTGACTCCTGGTAGCAGACGTTGCTGTACTAACATGAATTGGGGGGATGCCAGTTGAACACCCATTTGTTATTATCGGTCAAATT[GCCTCCTTCCTTTACTTCTTCCTGTTCCTTGTACTCGCCCCCACCGTGAGCTGAGTAGAAAACAAGGTTCTTGAATGACAATGCACTA][GTAGCTCAGCATTTCAGAGCGTCGGT-------------------------------------------------------------------]
CorNWC7     [----------------------TTTAGTTGACCTCCCTGCTCCCGCCAATATCTCAGTCATGTGAAATTTCGGCTCGCTCCTAGG]CCTTTGTCTAGCCGCCCAAATCTTGACTGGATTATTCCTCGCTATACATTACACCTCAGATATCGCCACAGCCTTTTCGTCTGTAGCCCACATTTGCCGAGACGTCAACTACGGCTGACTAATCCGGAATATGCATGCAAACGGCGCATCTTTCTTCTTTATTTGCATCTATCTCCATATCGGCCGGGGCCTTTATTACGGCTCATACCTTTATAAAGAAACATGAAATGTAGGGGTTATTCTTCTCCTTCTAGTTATAATAACCGCTTTCGTAGGATACGTCCTTCCCTGAGGACAAATGTCCTTCTGAGGTGCCACTGTTATTACCAACCTACTTTCTGCCGTTCCTTACGTGGGTAACGCCTTAGTTCAATGAATCTGAGGAGGATTCTCCGTAGACAATGCTACCTTAACCCGTTTCTTCGCCTTCCACTTCCTTTTCCCGTTCGTTATTGCTGCCGCCACAATAGTTCATCTTGTCTTCCTCCACCAAACTGGCTCAAACAACCCCACAGGGATTAATTCAGACGCTGACAAGATTTCCTTTCACCCCTATTTCTCCTATAAAGACCTCCTAGGATTTGCAGCCCTCCTTCTTGCTCTTGTTTCTATTGCCCTGTTCTCCCCTAATCTGCTAGGAGACCCAGACAACTTCACACCAGCTAACCCCCTTGTTACACCCCCTCATATCAAGCCTGAATGATATTTCCTATTTGCTTACGCCATTCTACGCTCGATTCCAAACAAACTTGGAGGAGTCCTAGCCCTATTATCATCAATCCTCGTTCTTATGGTAGTCCCTATCCTACACACTTCCAAGCAACGAGGACTTACCTTCCGCCCACTCACCCAGTTCCTCTTCTGACTCCTGGTAGCAGACGTTGCTGTACTAACATGAATTGGGGGGATGCCAGTTGAACACCCATTTGTTATTATCGGTCAAATT[GCCTCCTTCCTTTACTTCTTCCTGTTCCTTGTACTCGCCCCCACCGTGAGCTGAGTAGAAAACAAGGTTCTTGAATGACAATGCACTA][GTAGCTCAGCATTTCAGAGCGTCGGTCTTGTAAACCGAA------------------------------------------------------]
CorSGU1     [---------------------------------------------CCAATATCTCAGTCATGTGAAATTTCGGCTCGCTCCTAGG]CCTTTGTCTAGCCGCCCAAATCTTGACTGGATTATTCCTCGCTATACATTACACCTCAGATATCGCCACAGCCTTTTCGTCTGTAGCCCACATTTGCCGAGACGTCAACTACGGCTGACTGATCCGGAATATGCATGCAAACGGCGCATCTTTCTTCTTTATTTGCATCTATCTCCATATCGGCCGAGGCCTTTATTACGGCTCATACCTTTATAAAGAAACATGAAATGTAGGGGTTATTCTTCTCCTTCTAGTTATAATAACCGCTTTCGTAGGATACGTCCTTCCCTGAGGACAAATGTCCTTCTGAGGTGCCACTGTTATTACCAACCTACTTTCTGCCGTTCCTTACGTGGGTAACGCCTTAGTTCAATGAATCTGAGGAGGATTCTCCGTAGACAATGCTACCTTAACCCGTTTCTTCGCCTTCCACTTCCTTTTCCCGTTCGTTATTGCTGCCGCCACAATAGTTCATCTTGTCTTCCTCCACCAAACTGGCTCAAACAACCCCACAGGGATTAATTCAGACGCTGACAAGATTTCCTTTCACCCCTATTTCTCCTATAAAGACCTCCTAGGATTTGCAGCCCTCCTTCTTGCTCTTGTTTCTATTGCCCTGTTCTCCCCTAATCTGCTAGGAGACCCAGACAACTTCACACCAGCTAACCCCCTTGTTACACCCCCTCATATCAAGCCTGAATGATATTTCCTATTTGCTTACGCCATTCTACGCTCGATTCCAAACAAACTTGGAGGAGTCCTAGCCCTATTATCATCAATCCTCGTTCTTATGGTAGTCCCTATCCTACACACTTCCAAGCAACGAGGACTTACCTTCCGCCCACTCACCCAGTTCCTCTTCTGACTCCTGGTAGCAGACGTTGCTGTACTAACATGAATTGGGGGGATGCCAGTTGAACACCCATTTGTTATTATCGGTCAAATT[GCCTCCTTCCTTTACTTCTTCCTGTTCCTTGTACTCGCCCCCACCGTGAGCTGAGTAGAAAACAAGGTTCTTGAATGACAATGCACTA][GTAGCTCAGCATTTCAGAGCG------------------------------------------------------------------------]
CorSGU2     [---------------------------------------------------TCTCAGTCATGTGAAATTTCGGCTCGCTCCTAGG]CCTTTGTCTAGCCGCCCAAATCTTGACTGGATTATTCCTCGCTATACATTACACCTCAGATATCGCCACAGCCTTTTCGTCTGTAGCCCACATTTGCCGAGACGTCAACTACGGCTGACTGATCCGGAATATGCATGCAAACGGCGCATCTTTCTTCTTTATTTGCATCTATCTCCATATCGGCCGAGGCCTTTATTACGGCTCATACCTTTATAAAGAAACATGAAATGTAGGGGTTATTCTTCTCCTTCTAGTTATAATAACCGCTTTCGTAGGATACGTCCTTCCCTGAGGACAAATGTCCTTCTGAGGTGCCACTGTTATTACCAACCTACTTTCTGCCGTTCCTTACGTGGGTAACGCCTTAGTTCAATGAATCTGAGGAGGATTCTCCGTAGACAATGCTACCTTAACCCGTTTCTTCGCCTTCCACTTCCTTTTCCCGTTCGTTATTGCTGCCGCCACAATAGTTCATCTTGTCTTCCTCCACCAAACTGGCTCAAACAACCCCACAGGGATTAATTCAGACGCTGACAAGATTTCCTTTCACCCCTATTTCTCCTATAAAGACCTCCTAGGATTTGCAGCCCTCCTTCTTGCTCTTGTTTCTATTGCCCTGTTCTCCCCTAATCTGCTAGGAGACCCAGACAACTTCACACCAGCTAACCCCCTTGTTACACCCCCTCATATCAAGCCTGAATGATATTTCCTATTTGCTTACGCCATTCTACGCTCGATTCCAAACAAACTTGGAGGAGTCCTAGCCCTATTATCATCAATCCTCGTTCTTATGGTAGTCCCTATCCTACACACTTCCAAGCAACGAGGACTTACCTTCCGCCCACTCACCCAGTTCCTCTTCTGACTCCTGGTAGCAGACGTTGCTGTACTAACATGAATTGGGGGGATGCCAGTTGAACACCCATTTGTTATTATCGGTCAAATT[GCCTCCTTCCTTTACTTCTTCCTGTTCCTTGTACTCGCCCCCACCGTGAGCTGAGTAGAAAACAAGGTTCTTGAATGACAATGCACTA][GTAGCTCAGCA----------------------------------------------------------------------------------]
CorSLD1     [-----------GCCAACAACGCTTTAGTTGACCTCCCTGCTCCCGCCAATATCTCAGTCATGTGAAATTTCGGCTCGCTCCTAGG]CCTTTGTCTAGCCGCCCAAATCTTGACTGGGTTATTCCTCGCTATACATTACACCTCAGATATCGCCACAGCCTTTTCGTCTGTAGCCCACATTTGCCGAGACGTCAACTACGGCTGACTGATCCGGAATATGCATGCAAACGGCGCATCTTTCTTCTTTATTTGCATCTATCTCCATATCGGCCGAGGCCTTTATTACGGCTCATACCTTTATAAAGAAACATGAAATGTAGGGGTTATTCTTCTCCTTCTAGTTATAATAACCGCTTTCGTAGGATACGTCCTTCCCTGAGGACAAATGTCCTTCTGAGGTGCCACTGTTATTACCAACCTACTTTCTGCCGTTCCTTACGTGGGTAACGCCTTAGTTCAATGAATCTGAGGAGGATTCTCCGTAGACAATGCTACCTTAACCCGTTTCTTCGCCTTCCACTTCCTTTTCCCGTTCGTTATTGCTGCCGCCACAATAGTTCATCTTGTCTTCCTCCACCAAACTGGCTCAAACAACCCCACAGGGATTAATTCAGACGCTGACAAGATTTCCTTTCACCCCTATTTCTCCTATAAAGACCTCCTAGGATTTGCAGCCCTCCTTCTTGCTCTTGTTTCTATTGCCCTGTTCTCCCCTAATCTGCTAGGAGACCCAGACAACTTCACACCAGCTAACCCCCTTGTTACACCCCCTCATATCAAGCCTGAATGATATTTCCTATTTGCTTACGCCATTCTACGCTCGATTCCAAACAAACTTGGAGGAGTCCTAGCCCTATTATCATCAATCCTCGTTCTTATGGTAGTCCCTATCCTACACACTTCCAAGCAACGAGGACTTACCTTCCGCCCACTCACCCAGTTCCTCTTCTGACTCCTGGTAGCAGACGTTGCTGTACTAACATGAATTGGGGGGATGCCAGTTGAACACCCATTTGTTATTATCGGTCAAATT[GCCTCCTTCCTTTACTTCTTCCTGTTCCTTGTACTCGCCCCCACCGTGAGCTGAGTAGAAAACAAGGTTCTTGAATGACAATGCACTA][GTAGCTCAGCATTTCAGAGCGTCGGTCTTGTAAACCGAACG----------------------------------------------------]
CorADR8     [TACTAAAAATTGCCAACAACGCTTTAGTTGACCTCCCTGCTCCCGCCAATATCTCAGTCATGTGAAATTTCGGCTCGCTCCTAGG]CCTTTGTCTAGCCGCCCAAATCTTGACTGGATTATTCCTCGCTATACATTACACCTCAGATATCGCCACAGCCTTTTCGTCTGTAGCCCACATTTGCCGAGACGTCAACTACGGCTGACTGATCCGGAATATGCATGCAAACGGCGCATCTTTCTTCTTTATTTGCATCTATCTCCATATCGGCCGAGGCCTTTATTACGGCTCATACCTTTATAAAGAAACATGAAATGTAGGGGTTATTCTTCTCCTTCTAGTTATAATAACCGCTTTCGTAGGATACGTCCTTCCCTGAGGACAAATGTCCTTCTGAGGTGCCACTGTTATTACCAACCTACTTTCTGCCGTTCCTTACGTGGGTAACGCCTTAGTTCAATGAATCTGAGGAGGATTCTCCGTAGACAATGCTACCTTAACCCGTTTCTTCGCCTTCCACTTCCTTTTCCCGTTCGTTATTGCTGCCGCCACAATAGTTCATCTTGTCTTCCTCCACCAAACTGGCTCAAACAACCCCACAGGGATTAATTCAGACGCTGACAAGATTTCCTTTCACCCCTATTTCTCCTATAAAGACCTCCTAGGATTTGCAGCCCTCCTTCTTGCTCTTGTTTCTATTGCCCTGTTCTCCCCTAATCTGCTAGGAGACCCAGACAACTTCACACCAGCTAACCCCCTTGTTACACCCCCTCATATCAAGCCTGAATGATATTTCCTATTTGCTTACGCCATTCTACGCTCGATTCCAAACAAACTTGGAGGAGTCCTAGCCCTATTATCATCAATCCTCGTTCTTATGGTAGTCCCTATCCTACACACTTCCAAGCAACGAGGACTTACCTTCCGCCCACTCACCCAGTTCCTCTTCTGACTCCTGGTAGCAGACGTTGCTGTACTAACATGAATTGGGGGGATGCCAGTTGAACACCCATTTGTTATTATCGGTCAAATT[GCCTCCTTCCTTTACTTCTTCCTGTTCCTTGTACTCGCCCCCACCGTGAGCTGAGTAGAAAACAAGGTTCTTGAATGACAATGCACTA][GTAGCTCAGCATTTCAGAGCGTCGGTCTTGTAAACCGAACGCCGGGGGTT-------------------------------------------]
CorADR7     [TACTAAAAATTGCCAACAACGCTTTAGTTGACCTCCCTGCTCCCGCCAATATCTCAGTCATGTGAAATTTCGGCTCGCTCCTAGG]CCTTTGTCTAGCCGCCCAAATCTTGACTGGATTATTCCTCGCTATACATTACACCTCAGATATCGCCACAGCCTTTTCGTCTGTAGCCCACATTTGCCGAGACGTCAACTACGGCTGACTGATCCGGAATATGCATGCAAACGGCGCATCTTTCTTCTTTATTTGCATCTATCTCCATATCGGCCGAGGCCTTTATTACGGCTCATACCTTTATAAAGAAACATGAAATGTAGGGGTTATTCTTCTCCTTCTAGTTATAATAACCGCTTTCGTAGGATACGTCCTTCCCTGAGGACAAATGTCCTTCTGAGGTGCCACTGTTATTACCAACCTACTTTCTGCCGTTCCTTACGTGGGTAACGCCTTAGTTCAATGAATCTGAGGAGGATTCTCCGTAGACAATGCTACCTTAACCCGTTTCTTCGCCTTCCACTTCCTTTTCCCGTTCGTTATTGCTGCCGCCACAATAGTTCATCTTGTCTTCCTCCACCAAACTGGCTCAAACAACCCCACAGGGATTAATTCAGACGCTGACAAGATTTCCTTTCACCCCTATTTCTCCTATAAAGACCTCCTAGGATTTGCAGCCCTCCTTCTTGCTCTTGTTTCTATTGCCCTGTTCTCCCCTAATCTGCTAGGAGACCCAGACAACTTCACACCAGCTAACCCCCTTGTTACACCCCCTCATATCAAGCCTGAATGATATTTCCTATTTGCTTACGCCATTCTACGCTCGATTCCAAACAAACTTGGAGGAGTCCTAGCCCTATTATCATCAATCCTCGTTCTTATGGTAGTCCCTATCCTACACACTTCCAAGCAACGAGGACTTACCTTCCGCCCACTCACCCAGTTCCTCTTCTGACTCCTGGTAGCAGACGTTGCTGTACTAACATGAATTGGGGGGATGCCAGTTGAACACCCATTTGTTATTATCGGTCAAATT[GCCTCCTTCCTTTACTTCTTCCTGTTCCTTGTACTCGCCCCCACCGTGAGCTGAGTAGAAAACAAGGTTCTTGAATGACAATGCACTA][GTAGCTCAGCATTTCAGAGCGTCGGTCTTGTAAACCGAACGCCGGGGGTT-------------------------------------------]
CorADR6     [TACTAAAAATTGCCAACAACGCTTTAGTTGACCTCCCTGCTCCCGCCAATATCTCAGTCATGTGAAATTTCGGCTCGCTCCTAGG]CCTTTGTCTAGCCGCCCAAATCTTGACTGGATTATTCCTCGCTATACATTACACCTCAGATATCGCCACAGCCTTTTCGTCTGTAGCCCACATTTGCCGAGACGTCAACTACGGCTGACTGATCCGGAATATGCATGCAAACGGCGCATCTTTCTTCTTTATTTGCATCTATCTCCATATCGGCCGAGGCCTTTATTACGGCTCATACCTTTATAAAGAAACATGAAATGTAGGGGTTATTCTTCTCCTTCTAGTTATAATAACCGCTTTCGTAGGATACGTCCTTCCCTGAGGACAAATGTCCTTCTGAGGTGCCACTGTTATTACCAACCTACTTTCTGCCGTTCCTTACGTGGGTAACGCCTTAGTTCAATGAATCTGAGGAGGATTCTCCGTAGACAATGCTACCTTAACCCGTTTCTTCGCCTTCCACTTCCTTTTCCCGTTCGTTATTGCTGCCGCCACAATAGTTCATCTTGTCTTCCTCCACCAAACTGGCTCAAACAACCCCACAGGGATTAATTCAGACGCTGACAAGATTTCCTTTCACCCCTATTTCTCCTATAAAGACCTCCTAGGATTTGCAGCCCTCCTTCTTGCTCTTGTTTCTATTGCCCTGTTCTCCCCTAATCTGCTAGGAGACCCAGACAACTTCACACCAGCTAACCCCCTTGTTACACCCCCTCATATCAAGCCTGAATGATATTTCCTATTTGCTTACGCCATTCTACGCTCGATTCCAAACAAACTTGGAGGAGTCCTAGCCCTATTATCATCAATCCTCGTTCTTATGGTAGTCCCTATCCTACACACTTCCAAGCAACGAGGACTTACCTTCCGCCCACTCACCCAGTTCCTCTTCTGACTCCTGGTAGCAGACGTTGCTGTACTAACATGAATTGGGGGGATGCCAGTTGAACACCCATTTGTTATTATCGGTCAAATT[GCCTCCTTCCTTTACTTCTTCCTGTTCCTTGTACTCGCCCCCACCGTGAGCTGAGTAGAAAACAAGGTTCTTGAATGACAATGCACTA][GTAGCTCAGCATTTCAGAGCGTCGGTCTTGTAAACCGAACGCCGGGGGTT-------------------------------------------]
CorADR5     [TACTAAAAATTGCCAACAACGCTTTAGTTGACCTCCCTGCTCCCGCCAATATCTCAGTCATGTGAAATTTCGGCTCGCTCCTAGG]CCTTTGTCTAGCCGCCCAAATCTTGACTGGATTATTCCTCGCTATACATTACACCTCAGATATCGCCACAGCCTTTTCGTCTGTAGCCCACATTTGCCGAGACGTCAACTACGGCTGACTGATCCGGAATATGCATGCAAACGGCGCATCTTTCTTCTTTATTTGCATCTATCTCCATATCGGCCGAGGCCTTTATTACGGCTCATACCTTTATAAAGAAACATGAAATGTAGGGGTTATTCTTCTCCTTCTAGTTATAATAACCGCTTTCGTAGGATACGTCCTTCCCTGAGGACAAATGTCCTTCTGAGGTGCCACTGTTATTACCAACCTACTTTCTGCCGTTCCTTACGTGGGTAACGCCTTAGTTCAATGAATCTGAGGAGGATTCTCCGTAGACAATGCTACCTTAACCCGTTTCTTCGCCTTCCACTTCCTTTTCCCGTTCGTTATTGCTGCCGCCACAATAGTTCATCTTGTCTTCCTCCACCAAACTGGCTCAAACAACCCCACAGGGATTAATTCAGACGCTGACAAGATTTCCTTTCACCCCTATTTCTCCTATAAAGACCTCCTAGGATTTGCAGCCCTCCTTCTTGCTCTTGTTTCTATTGCCCTGTTCTCCCCTAATCTGCTAGGAGACCCAGACAACTTCACACCAGCTAACCCCCTTGTTACACCCCCTCATATCAAGCCTGAATGATATTTCCTATTTGCTTACGCCATTCTACGCTCGATTCCAAACAAACTTGGAGGAGTCCTAGCCCTATTATCATCAATCCTCGTTCTTATGGTAGTCCCTATCCTACACACTTCCAAGCAACGAGGACTTACCTTCCGCCCACTCACCCAGTTCCTCTTCTGACTCCTGGTAGCAGACGTTGCTGTACTAACATGAATTGGGGGGATGCCAGTTGAACACCCATTTGTTATTATCGGTCAAATT[GCCTCCTTCCTTTACTTCTTCCTGTTCCTTGTACTCGCCCCCACCGTGAGCTGAGTAGAAAACAAGGTTCTTGAATGACAATGCACTA][GTAGCTCAGCATTTCAGAGCGTCGGTCTTGTAAACCGAACGCCGGGGGTT-------------------------------------------]
CorADR4     [-----------GCCAACAACGCTTTAGTTGACCTCCCTGCTCCCGCCAATATCTCAGTCATGTGAAATTTCGGCTCGCTCCTAGG]CCTTTGTCTAGCCGCCCAAATCTTGACTGGATTATTCCTCGCTATACATTACACCTCAGATATCGCCACAGCCTTTTCGTCTGTAGCCCACATTTGCCGAGACGTCAACTACGGCTGACTGATCCGGAATATGCATGCAAACGGCGCATCTTTCTTCTTTATTTGCATCTATCTCCATATCGGCCGAGGCCTTTATTACGGCTCATACCTTTATAAAGAAACATGAAATGTAGGGGTTATTCTTCTCCTTCTAGTTATAATAACCGCTTTCGTAGGATACGTCCTTCCCTGAGGACAAATGTCCTTCTGAGGTGCCACTGTTATTACCAACCTACTTTCTGCCGTTCCTTACGTGGGTAACGCCTTAGTTCAATGAATCTGAGGAGGATTCTCCGTAGACAATGCTACCTTAACCCGTTTCTTCGCCTTCCACTTCCTTTTCCCGTTCGTTATTGCTGCCGCCACAATAGTTCATCTTGTCTTCCTCCACCAAACTGGCTCAAACAACCCCACAGGGATTAATTCAGACGCTGACAAGATTTCCTTTCACCCCTATTTCTCCTATAAAGACCTCCTAGGATTTGCAGCCCTCCTTCTTGCTCTTGTTTCTATTGCCCTGTTCTCCCCTAATCTGCTAGGAGACCCAGACAACTTCACACCAGCTAACCCCCTTGTTACACCCCCTCATATCAAGCCTGAATGATATTTCCTATTTGCTTACGCCATTCTACGCTCGATTCCAAACAAACTTGGAGGAGTCCTAGCCCTATTATCATCAATCCTCGTTCTTATGGTAGTCCCTATCCTACACACTTCCAAGCAACGAGGACTTACCTTCCGCCCACTCACCCAGTTCCTCTTCTGACTCCTGGTAGCAGACGTTGCTGTACTAACATGAATTGGGGGGATGCCAGTTGAACACCCATTTGTTATTATCGGTCAAATT[GCCTCCTTCCTTTACTTCTTCCTGTTCCTTGTACTCGCCCCCACCGTGAGCTGAGTAGAAAACAAGGTTCTTGAATGACAATGCACTA][GTAGCTCAGCATTTC------------------------------------------------------------------------------]
CorADR3     [TACTAAAAATTGCCAACAACGCTTTAGTTGACCTCCCTGCTCCCGCCAATATCTCAGTCATGTGAAATTTCGGCTCGCTCCTAGG]CCTTTGTCTAGCCGCCCAAATCTTGACTGGATTATTCCTCGCTATACATTACACCTCAGATATCGCCACAGCCTTTTCGTCTGTAGCCCACATTTGCCGAGACGTCAACTACGGCTGACTGATCCGGAATATGCATGCAAACGGCGCATCTTTCTTCTTTATTTGCATCTATCTCCATATCGGCCGAGGCCTTTATTACGGCTCATACCTTTATAAAGAAACATGAAATGTAGGGGTTATTCTTCTCCTTCTAGTTATAATAACCGCTTTCGTAGGATACGTCCTTCCCTGAGGACAAATGTCCTTCTGAGGTGCCACTGTTATTACCAACCTACTTTCTGCCGTTCCTTACGTGGGTAACGCCTTAGTTCAATGAATCTGAGGAGGATTCTCCGTAGACAATGCTACCTTAACCCGTTTCTTCGCCTTCCACTTCCTTTTCCCGTTCGTTATTGCTGCCGCCACAATAGTTCATCTTGTCTTCCTCCACCAAACTGGCTCAAACAACCCCACAGGGATTAATTCAGACGCTGACAAGATTTCCTTTCACCCCTATTTCTCCTATAAAGACCTCCTAGGATTTGCAGCCCTCCTTCTTGCTCTTGTTTCTATTGCCCTGTTCTCCCCTAATCTGCTAGGAGACCCAGACAACTTCACACCAGCTAACCCCCTTGTTACACCCCCTCATATCAAGCCTGAATGATATTTCCTATTTGCTTACGCCATTCTACGCTCGATTCCAAACAAACTTGGAGGAGTCCTAGCCCTATTATCATCAATCCTCGTTCTTATGGTAGTCCCTATCCTACACACTTCCAAGCAACGAGGACTTACCTTCCGCCCACTCACCCAGTTCCTCTTCTGACTCCTGGTAGCAGACGTTGCTGTACTAACATGAATTGGGGGGATGCCAGTTGAACACCCATTTGTTATTATCGGTCAAATT[GCCTCCTTCCTTTACTTCTTCCTGTTCCTTGTACTCGCCCCCACCGTGAGCTGAGTAGAAAACAAGGTTCTTGAATGACAATGCACTA][GTAGCTCAGCATTTCAGAGCGTCGGTCTTGTAAACCGAACGCCGGGGGTT-------------------------------------------]
CorADR2     [TACTAAAAATTGCCAACAACGCTTTAGTTGACCTCCCTGCTCCCGCCAATATCTCAGTCATGTGAAATTTCGGCTCGCTCCTAGG]CCTTTGTCTAGCCGCCCAAATCTTGACTGGATTATTCCTCGCTATACATTACACCTCAGATATCGCCACAGCCTTTTCGTCTGTAGCCCACATTTGCCGAGACGTCAACTACGGCTGACTGATCCGGAATATGCATGCAAACGGCGCATCTTTCTTCTTTATTTGCATCTATCTCCATATCGGCCGAGGCCTTTATTACGGCTCATACCTTTATAAAGAAACATGAAATGTAGGGGTTATTCTTCTCCTTCTAGTTATAATAACCGCTTTCGTAGGATACGTCCTTCCCTGAGGACAAATGTCCTTCTGAGGTGCCACTGTTATTACCAACCTACTTTCTGCCGTTCCTTACGTGGGTAACGCCTTAGTTCAATGAATCTGAGGAGGATTCTCCGTAGACAATGCTACCTTAACCCGTTTCTTCGCCTTCCACTTCCTTTTCCCGTTCGTTATTGCTGCCGCCACAATAGTTCATCTTGTCTTCCTCCACCAAACTGGCTCAAACAACCCCACAGGGATTAATTCAGACGCTGACAAGATTTCCTTTCACCCCTATTTCTCCTATAAAGACCTCCTAGGATTTGCAGCCCTCCTTCTTGCTCTTGTTTCTATTGCCCTGTTCTCCCCTAATCTGCTAGGAGACCCAGACAACTTCACACCAGCTAACCCCCTTGTTACACCCCCTCATATCAAGCCTGAATGATATTTCCTATTTGCTTACGCCATTCTACGCTCGATTCCAAACAAACTTGGAGGAGTCCTAGCCCTATTATCATCAATCCTCGTTCTTATGGTAGTCCCTATCCTACACACTTCCAAGCAACGAGGACTTACCTTCCGCCCACTCACCCAGTTCCTCTTCTGACTCCTAGTAGCAGACGTTGCTGTACTAACATGAATTGGGGGGATGCCAGTTGAACACCCATTTGTTATTATCGGTCAAATT[GCCTCCTTCCTTTACTTCTTCCTGTTCCTTGTACTCGCCCCCACCGTGAGCTGAGTAGAAAACAAGGTTCTTGAATGACAATGCACTA][GTAGCTCAGCATTTCAGAGCGTCGGTCTTGTAAACCGAACGCCGGGGGTT-------------------------------------------]
CorADR1     [TACTAAAAATTGCCAACAACGCTTTAGTTGACCTCCCTGCTCCCGCCAATATCTCAGTCATGTGAAATTTCGGCTCGCTCCTAGG]CCTTTGTCTAGCCGCCCAAATCTTGACTGGATTATTCCTCGCTATACATTACACCTCAGATATCGCCACAGCCTTTTCGTCTGTAGCCCACATTTGCCGAGACGTCAACTACGGCTGACTGATCCGGAATATGCATGCAAACGGCGCATCTTTCTTCTTTATTTGCATCTATCTCCATATCGGCCGAGGCCTTTATTACGGCTCATACCTTTATAAAGAAACATGAAATGTAGGGGTTATTCTTCTCCTTCTAGTTATAATAACCGCTTTCGTAGGATACGTCCTTCCCTGAGGACAAATGTCCTTCTGAGGTGCCACTGTTATTACCAACCTACTTTCTGCCGTTCCTTACGTGGGTAACGCCTTAGTTCAATGAATCTGAGGAGGATTCTCCGTAGACAATGCTACCTTAACCCGTTTCTTCGCCTTCCACTTCCTTTTCCCGTTCGTTATTGCTGCCGCCACAATAGTTCATCTTGTCTTCCTCCACCAAACTGGCTCAAACAACCCCACAGGGATTAATTCAGACGCTGACAAGATTTCCTTTCACCCCTATTTCTCCTATAAAGACCTCCTAGGATTTGCAGCCCTCCTTCTTGCTCTTGTTTCTATTGCCCTGTTCTCCCCTAATCTGCTAGGAGACCCAGACAACTTCACACCAGCTAACCCCCTTGTTACACCCCCTCATATCAAGCCTGAATGATATTTCCTATTTGCTTACGCCATTCTACGCTCGATTCCAAACAAACTTGGAGGAGTCCTAGCCCTATTATCATCAATCCTCGTTCTTATGGTAGTCCCTATCCTACACACTTCCAAGCAACGAGGACTTACCTTCCGCCCACTCACCCAGTTCCTCTTCTGACTCCTGGTAGCAGACGTTGCTGTACTAACATGAATTGGGGGGATGCCAGTTGAACACCCATTTGTTATTATCGGTCAAATT[GCCTCCTTCCTTTACTTCTTCCTGTTCCTTGTACTCGCCCCCACCGTGAGCTGAGTAGAAAACAAGGTTCTTGAATGACAATGCACTA][GTAGCTCAGCATTTCAGAGCGTCGGTCTTGTAAACCGAACGCCGGGGGTT-------------------------------------------]
CohPRIc2    [TACTAAAAATTGCCAACAACGCTTTAGTTGACCTCCCTGCTCCCGCCAATATCTCAGTCATGTGAAATTTCGGCTCGCTCCTAGG]CCTTTGTCTAGCCGCCCAAATCTTGACTGGATTATTCCTCGCTATACATTACACCTCAGATATCGCCACAGCCTTTTCGTCTGTAGCCCACATTTGCCGAGACGTCAACTACGGCTGACTGATCCGGAATATGCATGCAAACGGCGCATCTTTCTTCTTTATTTGCATCTATCTCCATATCGGCCGAGGCCTTTATTACGGCTCATACCTTTATAAAGAAACATGAAATGTAGGGGTTATTCTTCTCCTTCTAGTTATAATAACCGCTTTCGTAGGATACGTCCTTCCCTGAGGACAAATGTCCTTCTGAGGTGCCACTGTTATTACCAACCTACTTTCTGCCGTTCCTTACGTGGGTAACGCCTTAGTTCAATGAATCTGAGGAGGATTCTCCGTAGACAATGCTACCTTAACCCGTTTCTTCGCCTTCCACTTCCTTTTCCCGTTCGTTATTGCTGCCGCCACAATAGTTCATCTTGTCTTCCTCCACCAAACTGGCTCAAACAACCCCACAGGGATTAATTCAGACGCTGACAAGATTTCCTTTCACCCCTATTTCTCCTATAAAGACCTCCTAGGATTTGCAGCCCTCCTTCTTGCTCTTGTTTCTATTGCCCTGTTCTCCCCTAATCTGCTAGGAGACCCAGACAACTTCACACCAGCTAACCCCCTTGTTACACCCCCTCATATCAAGCCTGAATGATATTTCCTATTTGCTTACGCCATTCTACGCTCGATTCCAAACAAACTTGGAGGAGTCCTAGCCCTATTATCATCAATCCTCGTTCTTATGGTAGTCCCTATCCTACACACTTCCAAGCAACGAGGACTTACCTTCCGCCCACTCACCCAGTTCCTCTTCTGACTCCTGGTAGCAGACGTTGCTGTACTAACATGAATTGGGGGGATGCCAGTTGAACACCCATTTGTTATTATCGGTCAAATT[GCCTCCTTCCTTTACTTCTTCCTGTTCCTTGTACTCGCCCCCACCGTGAGCTGAGTAGAAAACAAGGTTCTTGAATGACAATGCACTA][GTAGCTCAGCATTTCAGAGCGTCGGTCTTGTAAACCGAACGCCGGGGGTT-------------------------------------------]
CohPRIc1    [TACTAAAAATTGCCAACAACGCTTTAGTTGACCTCCCTGCTCCCGCCAATATCTCAGTCATGTGAAATTTCGGCTCGCTCCTAGG]CCTTTGTCTAGCCGCCCAAATCTTGACTGGATTATTCCTCGCTATACATTACACCTCAGATATCGCCACAGCCTTTTCGTCTGTAGCCCACATTTGCCGAGACGTCAACTACGGCTGACTGATCCGGAATATGCATGCAAACGGCGCATCTTTCTTCTTTATTTGCATCTATCTCCATATCGGCCGAGGCCTTTATTACGGCTCATACCTTTATAAAGAAACATGAAATGTAGGGGTTATTCTTCTCCTTCTAGTTATAATAACCGCTTTCGTAGGATACGTCCTTCCCTGAGGACAAATGTCCTTCTGAGGTGCCACTGTTATTACCAACCTACTTTCTGCCGTTCCTTACGTGGGTAACGCCTTAGTTCAATGAATCTGAGGAGGATTCTCCGTAGACAATGCTACCTTAACCCGTTTCTTCGCCTTCCACTTCCTTTTCCCGTTCGTTATTGCTGCCGCCACAATAGTTCATCTTGTCTTCCTCCACCAAACTGGCTCAAACAACCCCACAGGGATTAATTCAGACGCTGACAAGATTTCCTTTCACCCCTATTTCTCCTATAAAGACCTCCTAGGATTTGCAGCCCTCCTTCTTGCTCTTGTTTCTATTGCCCTGTTCTCCCCTAATCTGCTAGGAGACCCAGACAACTTCACACCAGCTAACCCCCTTGTTACACCCCCTCATATCAAGCCTGAATGATATTTCCTATTTGCTTACGCCATTCTACGCTCGATTCCAAACAAACTTGGAGGAGTCCTAGCCCTATTATCATCAATCCTCGTTCTTATGGTAGTCCCTATCCTACACACTTCCAAGCAACGAGGACTTACCTTCCGCCCACTCACCCAGTTCCTCTTCTGACTCCTGGTAGCAGACGTTGCTGTACTAACATGAATTGGGGGGATGCCAGTTGAACACCCATTTGTTATTATCGGTCAAATT[GCCTCCTTCCTTTACTTCTTCCTGTTCCTTGTACTCGCCCCCACCGTGAGCTGAGTAGAAAACAAGGTTCTTGAATGACAATGCACTA][GTAGCTCAGCATTTCAGAGCGTCGGTCTTGTAAACCGAACGCCGGGGGTT-------------------------------------------]
CohCHY8     [----------------CAACGCTTTAGTTGACCTCCCTGCTCCCGCCAATATCTCAGTCATGTGAAATTTCGGCTCGCTCCTAGG]CCTTTGTCTAGCCGCCCAAATCTTGACTGGATTATTCCTCGCTATACATTACACCTCAGATATCGCCACAGCCTTTTCGTCTGTAGCCCACATTTGCCGAGACGTCAACTACGGCTGACTGATCCGGAATATGCATGCAAACGGCGCATCTTTCTTCTTTATTTGCATCTATCTCCATATCGGCCGAGGCCTTTATTACGGCTCATACCTTTATAAAGAAACATGAAATGTAGGGGTTATTCTTCTCCTTCTAGTTATAATAACCGCTTTCGTAGGATACGTCCTTCCCTGAGGACAAATGTCCTTCTGAGGTGCCACTGTTATTACCAACCTACTTTCTGCCGTTCCTTACGTGGGTAACGCCTTAGTTCAATGAATCTGAGGAGGATTCTCCGTAGACAATGCTACCTTAACCCGTTTCTTCGCCTTCCACTTCCTTTTCCCGTTCGTTATTGCTGCCGCCACAATAGTTCATCTTGTCTTCCTCCACCAAACTGGCTCAAACAACCCCACAGGGATTAATTCAGACGCTGACAAGATTTCCTTTCACCCCTATTTCTCCTATAAAGACCTCCTAGGATTTGCAGCCCTCCTTCTTGCTCTTGTTTCTATTGCCCTGTTCTCCCCTAATCTGCTAGGAGACCCAGACAACTTCACACCAGCTAACCCCCTTGTTACACCCCCTCATATCAAGCCTGAATGATATTTCCTATTTGCTTACGCCATTCTACGCTCGATTCCAAACAAACTTGGAGGAGTCCTAGCCCTATTATCATCAATCCTCGTTCTTATGGTAGTCCCTATCCTACACACTTCCAAGCAACGAGGACTTACCTTCCGCCCACTCACCCAGTTCCTCTTCTGACTCCTGGTAGCAGACGTTGCTGTACTAACATGAATTGGGGGGATGCCAGTTGAACACCCATTTGTTATTATCGGTCAAATT[GCCTCCTTCCTTTACTTCTTCCTGTTCCTTGTACTCGCCCCCACCGTGAGCTGAGTAGAAAACAAGGTTCTTGAATGACAATGCACTA][GTAGCTCAGCATTTCAGAGCGTCGGTCTTGTAAACCGAACGCCGGGGGTT-------------------------------------------]
CohELZ3b    [-------------------CGCTTTAGTTGACCTCCCTGCTCCCGCCAATATCTCAGTCATGTGAAATTTCGGCTCGCTCCTAGG]CCTTTGTCTAGCCGCCCAAATCTTGACTGGATTATTCCTCGCTATACATTACACCTCAGATATCGCCACAGCCTTTTCGTCTGTAGCCCACATTTGCCGAGACGTCAACTACGGCTGACTGATCCGGAATATGCATGCAAACGGCGCATCTTTCTTCTTTATTTGCATCTATCTCCATATCGGCCGAGGCCTTTATTACGGCTCATACCTTTATAAAGAAACATGAAATGTAGGGGTTATTCTTCTCCTTCTAGTTATAATAACCGCTTTCGTAGGATACGTCCTTCCCTGAGGACAAATGTCCTTCTGAGGTGCCACTGTTATTACCAACCTACTTTCTGCCGTTCCTTACGTGGGTAACGCCTTAGTTCAATGAATCTGAGGAGGATTCTCCGTAGACAATGCTACCTTAACCCGTTTCTTCGCCTTCCACTTCCTTTTCCCGTTCGTTATTGCTGCCGCCACAATAGTTCATCTTGTCTTCCTCCACCAAACTGGCTCAAACAACCCCACAGGGATTAATTCAGACGCTGACAAGATTTCCTTTCACCCCTATTTCTCCTATAAAGACCTCCTAGGATTTGCAGCCCTCCTTCTTGCTCTTGTTTCTATTGCCCTGTTCTCCCCTAATCTGCTAGGAGACCCAGACAACTTCACACCAGCTAACCCCCTTGTTACACCCCCTCATATCAAGCCTGAATGATATTTCCTATTTGCTTACGCCATTCTACGCTCGATTCCAAACAAACTTGGAGGAGTCCTAGCCCTATTATCATCAATCCTCGTTCTTATGGTAGTCCCTATCCTACACACTTCCAAGCAACGAGGACTTACCTTCCGCCCACTCACCCAGTTCCTCTTCTGACTCCTGGTAGCAGACGTTGCTGTACTAACATGAATTGGGGGGATGCCAGTTGAACACCCATTTGTTATTATCGGTCAAATT[GCCTCCTTCCTTTACTTCTTCCTGTTCCTTGTACTCGCCCCCACCGTGAGCTGAGTAGAAAACAAGGTTCTTGAATGACAATGCACTA][GTAGCTCAGCATTTCAGAGCGTCGGTCTTGTAAACCGAACG----------------------------------------------------]
CohELZ10    [-----------------------------------------------AATATCTCAGTCATGTGAAATTTCGGCTCGCTCCTAGG]CCTTTGTCTAGCCGCCCAAATCTTGACTGGATTATTCCTCGCTATACATTACACCTCAGATATCGCCACAGCCTTTTCGTCTGTAGCCCACATTTGCCGAGACGTCAACTACGGCTGACTGATCCGGAATATGCATGCAAACGGCGCATCTTTCTTCTTTATTTGCATCTATCTCCATATCGGCCGAGGCCTTTATTACGGCTCATACCTTTATAAAGAAACATGAAATGTAGGGGTTATTCTTCTCCTTCTAGTTATAATAACCGCTTTCGTAGGATACGTCCTTCCCTGAGGACAAATGTCCTTCTGAGGTGCCACTGTTATTACCAACCTACTTTCTGCCGTTCCTTACGTGGGTAACGCCTTAGTTCAATGAATCTGAGGAGGATTCTCCGTAGACAATGCTACCTTAACCCGTTTCTTCGCCTTCCACTTCCTTTTCCCGTTCGTTATTGCTGCCGCCACAATAGTTCATCTTGTCTTCCTCCACCAAACTGGCTCAAACAACCCCACAGGGATTAATTCAGACGCTGACAAGATTTCCTTTCACCCCTATTTCTCCTATAAAGACCTCCTAGGATTTGCAGCCCTCCTTCTTGCTCTTGTTTCTATTGCCCTGTTCTCCCCTAATCTGCTAGGAGACCCAGACAACTTCACACCAGCTAACCCCCTTGTTACACCCCCTCATATCAAGCCTGAATGATATTTCCTATTTGCTTACGCCATTCTACGCTCGATTCCAAACAAACTTGGAGGAGTCCTAGCCCTATTATCATCAATCCTCGTTCTTATGGTAGTCCCTATCCTACACACTTCCAAGCAACGAGGACTTACCTTCCGCCCACTCACCCAGTTCCTCTTCTGACTCCTGGTAGCAGACGTTGCTGTACTAACATGAATTGGGGGGATGCCAGTTGAACACCCATTTGTTATTATCGGTCAAATT[GCCTCCTTCCTTTACTTCTTCCTGTTCCTTGTACTCGCCCCCACCGTGAGCTGAGTAGAAAACAAGGTTCTTGAATGACAATGCACTA][GTAGCTCAGC-----------------------------------------------------------------------------------]
CohELZ11    [--------------------GCTTTAGTTGACCTCCCTGCTCCCGCCAATATCTCAGTCATGTGAAATTTCGGCTCGCTCCTAGG]CCTTTGTCTAGCCGCCCAAATCTTGACTGGATTATTCCTCGCTATACATTACACCTCAGATATCGCCACAGCCTTTTCGTCTGTAGCCCACATTTGCCGAGACGTCAACTACGGCTGACTGATCCGGAATATGCATGCAAACGGCGCATCTTTCTTCTTTATTTGCATCTATCTCCATATCGGCCGAGGCCTTTATTACGGCTCATACCTTTATAAAGAAACATGAAATGTAGGGGTTATTCTTCTCCTTCTAGTTATAATAACCGCTTTCGTAGGATACGTCCTTCCCTGAGGACAAATGTCCTTCTGAGGTGCCACTGTTATTACCAACCTACTTTCTGCCGTTCCTTACGTGGGTAACGCCTTAGTTCAATGAATCTGAGGAGGATTCTCCGTAGACAATGCTACCTTAACCCGTTTCTTCGCCTTCCACTTCCTTTTCCCGTTCGTTATTGCTGCCGCCACAATAGTTCATCTTGTCTTCCTCCACCAAACTGGCTCAAACAACCCCACAGGGATTAATTCAGACGCTGACAAGATTTCCTTTCACCCCTATTTCTCCTATAAAGACCTCCTAGGATTTGCAGCCCTCCTTCTTGCTCTTGTTTCTATTGCCCTGTTCTCCCCTAATCTGCTAGGAGACCCAGACAACTTCACACCAGCTAACCCCCTTGTTACACCCCCTCATATCAAGCCTGAATGATATTTCCTATTTGCTTACGCCATTCTACGCTCGATTCCAAACAAACTTGGAGGAGTCCTAGCCCTATTATCATCAATCCTCGTTCTTATGGTAGTCCCTATCCTACACACTTCCAAGCAACGAGGACTTACCTTCCGCCCACTCACCCAGTTCCTCTTCTGACTCCTGGTAGCAGACGTTGCTGTACTAACATGAATTGGGGGGATGCCAGTTGAACACCCATTTGTTATTATCGGTCAAATT[GCCTCCTTCCTTTACTTCTTCCTGTTCCTTGTACTCGCCCCCACCGTGAGCTGAGTAGAAAACAAGGTTCTTGAATGACAATGCACTA][GTAGCTCAGCATTTCAGAGCGTCGGTCTTGTAAACCGAACGCC--------------------------------------------------]
CohSFGb9    [--------------------GCTTTAGTTGACCTCCCTGCTCCCGCCAATATCTCAGTCATGTGAAATTTCGGCTCGCTCCTAGG]CCTTTGTCTAGCCGCCCAAATCTTGACTGGATTATTCCTCGCTATACATTACACCTCAGATATCGCCACAGCCTTTTCGTCTGTAGCCCACATTTGCCGAGACGTCAACTACGGCTGACTGATCCGGAATATGCATGCAAACGGCGCATCTTTCTTCTTTATTTGCATCTATCTCCATATCGGCCGAGGCCTTTATTACGGCTCATACCTTTATAAAGAAACATGAAATGTAGGGGTTATTCTTCTCCTTCTAGTTATAATAACCGCTTTCGTAGGATACGTCCTTCCCTGAGGACAAATGTCCTTCTGAGGTGCCACTGTTATTACCAACCTACTTTCTGCCGTTCCTTACGTGGGTAACGCCTTAGTTCAATGAATCTGAGGAGGATTCTCCGTAGACAATGCTACCTTAACCCGTTTCTTCGCCTTCCACTTCCTTTTCCCGTTCGTTATTGCTGCCGCCACAATAGTTCATCTTGTCTTCCTCCACCAAACTGGCTCAAACAACCCCACAGGGATTAATTCAGACGCTGACAAGATTTCCTTTCACCCCTATTTCTCCTATAAAGACCTCCTAGGATTTGCAGCCCTCCTTCTTGCTCTTGTTTCTATTGCCCTGTTCTCCCCTAATCTGCTAGGAGACCCAGACAACTTCACACCAGCTAACCCCCTTGTTACACCCCCTCATATCAAGCCTGAATGATATTTCCTATTTGCTTACGCCATTCTACGCTCGATTCCAAACAAACTTGGAGGAGTCCTAGCCCTATTATCATCAATCCTCGTTCTTATGGTAGTCCCTATCCTACACACTTCCAAGCAACGAGGACTTACCTTCCGCCCACTCACCCAGTTCCTCTTCTGACTCCTGGTAGCAGACGTTGCTGTACTAACATGAATTGGGGGGATGCCAGTTGAACACCCATTTGTTATTATCGGTCAAATT[GCCTCCTTCCTTTACTTCTTCCTGTTCCTTGTACTCGCCCCCACCGTGAGCTGAGTAGAAAACAAGGTTCTTGAATGACAATGCACTA][GTAGCTCAGCATTTCAGAGCGTCGGTCTTGTAAACCGAACGCC--------------------------------------------------]
CorANI5     [-------------------------------------------------------------------------------------]CCTTTGTCTAGCCGCCCAAATCTTGACTGGATTATTCCTCGCTATACATTACACCTCAGATATCGCCACAGCCTTTTCGTCTGTAGCCCACATTTGCCGAGACGTCAACTACGGCTGACTGATCCGGAATATGCATGCAAACGGCGCATCTTTCTTCTTTATTTGCATCTATCTCCATATCGGCCGAGGCCTTTATTACGGCTCATACCTTTATAAAGAAACATGAAATGTAGGGGTTATTCTTCTCCTTCTAGTTATAATAACCGCTTTCGTAGGATACGTCCTTCCCTGAGGACAAATGTCCTTCTGAGGTGCCACTGTTATTACCAACCTACTTTCTGCCGTTCCTTACGTGGGTAACGCCTTAGTTCAATGAATCTGAGGAGGATTCTCCGTAGACAATGCTACCTTAACCCGTTTCTTCGCCTTCCACTTCCTTTTCCCGTTCGTTATTGCTGCCGCCACAATAGTTCATCTTGTCTTCCTCCACCAAACTGGCTCAAACAACCCCACAGGGATTAATTCAGACGCTGACAAGATTTCCTTTCACCCCTATTTCTCCTATAAAGACCTCCTAGGATTTGCAGCCCTCCTTCTTGCTCTTGTTTCTATTGCCCTGTTCTCCCCTAATCTGCTAGGAGACCCAGACAACTTCACACCAGCTAACCCCCTTGTTACACCCCCTCATATCAAGCCTGAATGATATTTCCTATTTGCTTACGCCATTCTACGCTCGATTCCAAACAAACTTGGAGGAGTCCTAGCCCTATTATCATCAATCCTCGTTCTTATGGTAGTCCCTATCCTACACACTTCCAAGCAACGAGGACTTACCTTCCGCCCACTCACCCAGTTCCTCTTCTGACTCCTGGTAGCAGACGTTGCTGTACTAACATGAATTGGGGGGATGCCAGTTGAACACCCATTTGTTATTATCGGTCAAATT[----------------------------------------------------------------------------------------][---------------------------------------------------------------------------------------------]
CorANI4     [-------------------------------------------------------------------------------------]CCTTTGTCTAGCCGCCCAAATCTTGACTGGATTATTCCTCGCTATACATTACACCTCAGATATCGCCACAGCCTTTTCGTCTGTAGCCCACATTTGCCGAGACGTCAACTACGGCTGACTGATCCGGAATATGCATGCAAACGGCGCATCTTTCTTCTTTATTTGCATCTATCTCCATATCGGCCGAGGCCTTTATTACGGCTCATACCTTTATAAAGAAACATGAAATGTAGGGGTTATTCTTCTCCTTCTAGTTATAATAACCGCTTTCGTAGGATACGTCCTTCCCTGAGGACAAATGTCCTTCTGAGGTGCCACTGTTATTACCAACCTACTTTCTGCCGTTCCTTACGTGGGTAACGCCTTAGTTCAATGAATCTGAGGAGGATTCTCCGTAGACAATGCTACCTTAACCCGTTTCTTCGCCTTCCACTTCCTTTTCCCGTTCGTTATTGCTGCCGCCACAATAGTTCATCTTGTCTTCCTCCACCAAACTGGCTCAAACAACCCCACAGGGATTAATTCAGACGCTGACAAGATTTCCTTTCACCCCTATTTCTCCTATAAAGACCTCCTAGGATTTGCAGCCCTCCTTCTTGCTCTTGTTTCTATTGCCCTGTTCTCCCCTAATCTGCTAGGAGACCCAGACAACTTCACACCAGCTAACCCCCTTGTTACACCCCCTCATATCAAGCCTGAATGATATTTCCTATTTGCTTACGCCATTCTACGCTCGATTCCAAACAAACTTGGAGGAGTCCTAGCCCTATTATCATCAATCCTCGTTCTTATGGTAGTCCCTATCCTACACACTTCCAAGCAACGAGGACTTACCTTCCGCCCACTCACCCAGTTCCTCTTCTGACTCCTGGTAGCAGACGTTGCTGTACTAACATGAATTGGGGGGATGCCAGTTGAACACCCATTTGTTATTATCGGTCAAATT[----------------------------------------------------------------------------------------][---------------------------------------------------------------------------------------------]
CorANI3     [-------------------------------------------------------------------------------------]CCTTTGTCTAGCCGCCCAAATCTTGACTGGATTATTCCTCGCTATACATTACACCTCAGATATCGCCACAGCCTTTTCGTCTGTAGCCCACATTTGCCGAGACGTCAACTACGGCTGACTGATCCGGAATATGCATGCAAACGGCGCATCTTTCTTCTTTATTTGCATCTATCTCCATATCGGCCGAGGCCTTTATTACGGCTCATACCTTTATAAAGAAACATGAAATGTAGGGGTTATTCTTCTCCTTCTAGTTATAATAACCGCTTTCGTAGGATACGTCCTTCCCTGAGGACAAATGTCCTTCTGAGGTGCCACTGTTATTACCAACCTACTTTCTGCCGTTCCTTACGTGGGTAACGCCTTAGTTCAATGAATCTGAGGAGGATTCTCCGTAGACAATGCTACCTTAACCCGTTTCTTCGCCTTCCACTTCCTTTTCCCGTTCGTTATTGCTGCCGCCACAATAGTTCATCTTGTCTTCCTCCACCAAACTGGCTCAAACAACCCCACAGGGATTAATTCAGACGCTGACAAGATTTCCTTTCACCCCTATTTCTCCTATAAAGACCTCCTAGGATTTGCAGCCCTCCTTCTTGCTCTTGTTTCTATTGCCCTGTTCTCCCCTAATCTGCTAGGAGACCCAGACAACTTCACACCAGCTAACCCCCTTGTTACACCCCCTCATATCAAGCCTGAATGATATTTCCTATTTGCTTACGCCATTCTACGCTCGATTCCAAACAAACTTGGAGGAGTCCTAGCCCTATTATCATCAATCCTCGTTCTTATGGTAGTCCCTATCCTACACACTTCCAAGCAACGAGGACTTACCTTCCGCCCACTCACCCAGTTCCTCTTCTGACTCCTGGTAGCAGACGTTGCTGTACTAACATGAATTGGGGGGATGCCAGTTGAACACCCATTTGTTATTATCGGTCAAATT[----------------------------------------------------------------------------------------][---------------------------------------------------------------------------------------------]
CorANI2     [-------------------------------------------------------------------------------------]CCTTTGTCTAGCCGCCCAAATCTTGACTGGATTATTCCTCGCTATACATTACACCTCAGATATCGCCACAGCCTTTTCGTCTGTAGCCCACATTTGCCGAGACGTCAACTACGGCTGACTGATCCGGAATATGCATGCAAACGGCGCATCTTTCTTCTTTATTTGCATCTATCTCCATATCGGCCGAGGCCTTTATTACGGCTCATACCTTTATAAAGAAACATGAAATGTAGGGGTTATTCTTCTCCTTCTAGTTATAATAACCGCTTTCGTAGGATACGTCCTTCCCTGAGGACAAATGTCCTTCTGAGGTGCCACTGTTATTACCAACCTACTTTCTGCCGTTCCTTACGTGGGTAACGCCTTAGTTCAATGAATCTGAGGAGGATTCTCCGTAGACAATGCTACCTTAACCCGTTTCTTCGCCTTCCACTTCCTTTTCCCGTTCGTTATTGCTGCCGCCACAATAGTTCATCTTGTCTTCCTCCACCAAACTGGCTCAAACAACCCCACAGGGATTAATTCAGACGCTGACAAGATTTCCTTTCACCCCTATTTCTCCTATAAAGACCTCCTAGGATTTGCAGCCCTCCTTCTTGCTCTTGTTTCTATTGCCCTGTTCTCCCCTAATCTGCTAGGAGACCCAGACAACTTCACACCAGCTAACCCCCTTGTTACACCCCCTCATATCAAGCCTGAATGATATTTCCTATTTGCTTACGCCATTCTACGCTCGATTCCAAACAAACTTGGAGGAGTCCTAGCCCTATTATCATCAATCCTCGTTCTTATGGTAGTCCCTATCCTACACACTTCCAAGCAACGAGGACTTACCTTCCGCCCACTCACCCAGTTCCTCTTCTGACTCCTGGTAGCAGACGTTGCTGTACTAACATGAATTGGGGGGATGCCAGTTGAACACCCATTTGTTATTATCGGTCAAATT[----------------------------------------------------------------------------------------][---------------------------------------------------------------------------------------------]
CorANI1     [-------------------------------------------------------------------------------------]CCTTTGTCTAGCCGCCCAAATCTTGACTGGATTATTCCTCGCTATACATTACACCTCAGATATCGCCACAGCCTTTTCGTCTGTAGCCCACATTTGCCGAGACGTCAACTACGGCTGACTGATCCGGAATATGCATGCAAACGGCGCATCTTTCTTCTTTATTTGCATCTATCTCCATATCGGCCGAGGCCTTTATTACGGCTCATACCTTTATAAAGAAACATGAAATGTAGGGGTTATTCTTCTCCTTCTAGTTATAATAACCGCTTTCGTAGGATACGTCCTTCCCTGAGGACAAATGTCCTTCTGAGGTGCCACTGTTATTACCAACCTACTTTCTGCCGTTCCTTACGTGGGTAACGCCTTAGTTCAATGAATCTGAGGAGGATTCTCCGTAGACAATGCTACCTTAACCCGTTTCTTCGCCTTCCACTTCCTTTTCCCGTTCGTTATTGCTGCCGCCACAATAGTTCATCTTGTCTTCCTCCACCAAACTGGCTCAAACAACCCCACAGGGATTAATTCAGACGCTGACAAGATTTCCTTTCACCCCTATTTCTCCTATAAAGACCTCCTAGGATTTGCAGCCCTCCTTCTTGCTCTTGTTTCTATTGCCCTGTTCTCCCCTAATCTGCTAGGAGACCCAGACAACTTCACACCAGCTAACCCCCTTGTTACACCCCCTCATATCAAGCCTGAATGATATTTCCTATTTGCTTACGCCATTCTACGCTCGATTCCAAACAAACTTGGAGGAGTCCTAGCCCTATTATCATCAATCCTCGTTCTTATGGTAGTCCCTATCCTACACACTTCCAAGCAACGAGGACTTACCTTCCGCCCACTCACCCAGTTCCTCTTCTGACTCCTGGTAGCAGACGTTGCTGTACTAACATGAATTGGGGGGATGCCAGTTGAACACCCATTTGTTATTATCGGTCAAATT[----------------------------------------------------------------------------------------][---------------------------------------------------------------------------------------------]

;
end;

BEGIN	TRAITS;
		Dimensions	NTRAITS=9;
		Format	labels=yes	missing=?	separator=Comma;
		TraitLabels	ADR	ANI	NWC	PRI	YAV	ESM	SGU	SLD	CHY+ELZ+SFG;
		Matrix
CorNWC8 	0,0,1,0,0,0,0,0,0
CorANI9 	0,1,0,0,0,0,0,0,0
CorANI8 	0,1,0,0,0,0,0,0,0
CorANI6 	0,1,0,0,0,0,0,0,0
CorADR9 	1,0,0,0,0,0,0,0,0
CorPRIc1	0,0,0,1,0,0,0,0,0
CorPRIc2	0,0,0,1,0,0,0,0,0
CorPRIc3	0,0,0,1,0,0,0,0,0
CorPRIc4	0,0,0,1,0,0,0,0,0
CorPRIc5	0,0,0,1,0,0,0,0,0
CorPRIc6	0,0,0,1,0,0,0,0,0
CorPRIc7	0,0,0,1,0,0,0,0,0
CorPRIc8	0,0,0,1,0,0,0,0,0
CorYAV1 	0,0,0,0,1,0,0,0,0
CorYAV2 	0,0,0,0,1,0,0,0,0
CorYAV3 	0,0,0,0,1,0,0,0,0
CorYAV4 	0,0,0,0,1,0,0,0,0
CorYAV5 	0,0,0,0,1,0,0,0,0
CorYAV6 	0,0,0,0,1,0,0,0,0
CorYAV7 	0,0,0,0,1,0,0,0,0
CorESM1 	0,0,0,0,0,1,0,0,0
CohSGU1 	0,0,0,0,0,0,1,0,0
CorNWC1 	0,0,1,0,0,0,0,0,0
CorNWC2 	0,0,1,0,0,0,0,0,0
CorNWC3 	0,0,1,0,0,0,0,0,0
CorNWC4 	0,0,1,0,0,0,0,0,0
CorNWC5 	0,0,1,0,0,0,0,0,0
CorNWC6 	0,0,1,0,0,0,0,0,0
CorNWC7 	0,0,1,0,0,0,0,0,0
CorSGU1 	0,0,0,0,0,0,1,0,0
CorSGU2 	0,0,0,0,0,0,1,0,0
CorSLD1 	0,0,0,0,0,0,0,1,0
CorADR8 	1,0,0,0,0,0,0,0,0
CorADR7 	1,0,0,0,0,0,0,0,0
CorADR6 	1,0,0,0,0,0,0,0,0
CorADR5 	1,0,0,0,0,0,0,0,0
CorADR4 	1,0,0,0,0,0,0,0,0
CorADR3 	1,0,0,0,0,0,0,0,0
CorADR2 	1,0,0,0,0,0,0,0,0
CorADR1 	1,0,0,0,0,0,0,0,0
CohPRIc2	0,0,0,1,0,0,0,0,0
CohPRIc1	0,0,0,1,0,0,0,0,0
CohCHY8 	0,0,0,0,0,0,0,0,1
CohELZ3b	0,0,0,0,0,0,0,0,1
CohELZ10	0,0,0,0,0,0,0,0,1
CohELZ11	0,0,0,0,0,0,0,0,1
CohSFGb9	0,0,0,0,0,0,0,0,1
CorANI5 	0,1,0,0,0,0,0,0,0
CorANI4 	0,1,0,0,0,0,0,0,0
CorANI3 	0,1,0,0,0,0,0,0,0
CorANI2 	0,1,0,0,0,0,0,0,0
CorANI1 	0,1,0,0,0,0,0,0,0

;
END;

BEGIN DNASP;
CHROMOSOMALLOCATION= mitochondrial;
GENOME= Haploid;
END; 
