# Supplementary material for: Introgression between ecologically distinct species following increased salinity in the Colorado Delta- Worldwide implications for impacted estuary diversity
Source: PeerJ. 2017 Dec 12;5:e4056. doi: 10.7717/peerj.4056 (PMC5731342; doi:10.7717/peerj.4056)
Supplement: Data S6 [file peerj-05-4056-s011.nex]

#NEXUS
[hubbsi haplotypes only]

begin data;
dimensions ntax=43 nchar=1034;
format datatype=dna missing=? gap=-;
matrix

CohELZ1     [-------------------CGCTTTAGTTGACCTCCCTGCCCCCGCCAATATCTCAGTCATGTGGAATTTCGGCTCGCTTCTAGG]CCTTTGTCTAGCCGCCCAAATCTTGACTGGCTTGTTCCTCGCTATACATTACACCTCGGATATCGCCACAGCCTTTTCATCTGTAGCCCACATTTGCCGAGACGTTAACTACGGCTGACTAATCCGGAATATGCATGCAAACGGCGCATCTTTCTTCTTTATTTGCATCTACCTCCATATCGGCCGAGGCCTTTATTACGGCTCATACCTTTATAAAGAAACATGAAATGTAGGAGTTATTCTTCTACTCCTAGTTATGATGACCGCTTTCGTAGGATATGTCCTTCCCTGAGGACAAATGTCCTTCTGGGGTGCCACTGTTATTACCAACCTACTTTCTGCCGTTCCTTACGTAGGTAACGCCCTAGTTCAATGAATCTGAGGGGGGTTCTCCGTAGATAACGCTACCTTAACCCGATTCTTCGCCTTTCACTTCCTCTTCCCATTTGTTATTGCTGCCGCCACAATAGTCCATCTTGTTTTCCTTCACCAAACTGGCTCAAATAACCCCACAGGGATTAATTCGGACGCTGACAAGATTTCCTTTCATCCTTATTTCTCCTATAAGGACCTCCTAGGGTTTGCAGCCCTCCTTCTTGCTCTTATTTCTATTGCTCTGTTCTCCCCTAATCTGCTAGGAGACCCAGACAATTTCACACCGGCTAACCCCCTTGTCACACCTCCCCATATCAAGCCTGAGTGATATTTCCTATTTGCTTACGCCATTCTACGCTCAATTCCAAACAAGCTTGGAGGAGTCCTAGCCCTGCTATCCTCAATTCTAGTTCTTATGGTAGTCCCCATCCTACACACTTCCAAACAACGAGGGCTTACTTTCCGCCCACTAACCCAATTTCTCTTCTGGCTCCTCGTGGCAGACGTTGCTGTGCTAACATGAATTGGGGGCATGCCGGTTGAACACCCATTTGTCATTATTGGTCAAATTGCCTCCTTCCTTTACTTCTTCTTGTTCCTTGTACTCGCTCCCACCGTGAGCTGGGTAGAAAACAAGGTTCTTGAATGACAATGCACTA[GTAGCTCAGCATTTCAGAGCGTCGGTCTTGTAAACCGAACGCC--------------------------------------------------]
CohELZ2     [---------------------CTTTAGTTGACCTCCCTGCCCCCGCCAATATCTCAGTCATGTGGAATTTCGGCTCGCTTCTAGG]CCTTTGTCTAGCCGCCCAAATCTTGACTGGCTTGTTCCTCGCTATACATTACACCTCGGATATCGCCACAGCCTTTTCATCTGTAGCCCACATTTGCCGAGACGTTAACTACGGCTGACTAATCCGGAATATGCATGCAAACGGCGCATCTTTCTTCTTTATTTGCATCTACCTCCATATCGGCCGAGGCCTTTATTACGGCTCATACCTTTATAAAGAAACATGAAATGTAGGAGTTATTCTTCTACTCCTAGTTATAATGACCGCTTTCGTAGGATATGTCCTTCCCTGAGGACAAATGTCCTTCTGAGGTGCCACTGTTATTACCAACCTACTTTCTGCCGTTCCTTACGTAGGTAACGCCCTGGTTCAATGAATCTGAGGGGGGTTCTCCGTAGATAACGCTACCTTAACCCGATTCTTCGCCTTTCACTTCCTCTTCCCATTTGTTATTGCTGCCGCCACAATAGTCCATCTTGTTTTCCTTCACCAAACTGGCTCAAATAACCCCACAGGGATTAATTCGGACGCTGACAAGATTTCCTTTCATCCTTATTTCTCCTATAAGGACCTCCTAGGGTTTGCAGCCCTCCTTCTTGCTCTTATTTCTATTGCTCTGTTCTCCCCTAATCTGCTAGGAGACCCAGACAATTTCACACCGGCTAACCCCCTTGTCACGCCTCCCCATATCAAGCCTGAGTGATATTTCCTATTTGCTTACGCCATTCTACGCTCAATTCCAAACAAACTTGGAGGAGTCCTAGCCCTGCTATCCTCAATTCTAGTTCTTATGGTAGTCCCCATCCTACACACTTCCAAACAACGAGGGCTTACTTTCCGCCCACTAACCCAATTTCTCTTCTGGCTCCTCGTGGCAGACGTTGCTGTGCTAACATGAATTGGGGGCATGCCGGTTGAACACCCATTTGTCATTATTGGTCAAATTGCCTCCTTCCTTTACTTCTTCTTGTTCCTTGTACTCGCTCCCACCGTGAGCTGGGTAGAAAACAAGGTTCTTGAATGACAATGCACTA[GTAGCTCAGCATTTCAGAGCGTCGGTCTTGTAAACCGAACGCC--------------------------------------------------]
CohELZ4     [-------------------------------------------------TATCTCAGTCATGTGAAATTTCGGCTCGCTTCTAGG]CCTTTGTCTAGCCGCCCAAATCTTGACTGGGTTGTTCCTCGCTATACATTACACCTCGGATATCGCCACAGCCTTTTCATCTGTAGCCCACATTTGCCGAGACGTTAACTACGGCTGACTAATCCGGAATATGCATGCAAACGGCGCATCTTTCTTCTTTATTTGCATCTACCTCCATATCGGCCGAGGCCTTTACTACGGCTCATACCTTTATAAAGAAACATGAAATGTGGGAGTTATTCTTCTACTCCTAGTTATGATGACCGCTTTCGTAGGATATGTCCTTCCCTGAGGACAAATGTCCTTCTGAGGTGCCACTGTTATTACCAACCTACTTTCTGCCGTTCCTTACGTAGGTAACGCCCTGGTTCAATGAATCTGAGGGGGGTTCTCCGTAGATAACGCTACCTTAACCCGATTCTTCGCCTTTCACTTCCTCTTCCCATTTGTTATTGCTGCCGCCACAATAGTCCATCTTGTTTTCCTTCACCAAACTGGCTCAAATAACCCCACAGGGATTAATTCGGACGCTGACAAGATTTCCTTTCATCCTTATTTCTCCTATAAAGACCTCCTAGGGTTTGCAGCCCTCCTTCTTGCTCTTATTTCTATTGCTCTGTTCTCCCCTAATCTGCTAGGAGACCCAGACAATTTCACACCGGCTAACCCCCTTGTCACACCTCCCCATATCAAGCCTGAGTGATATTTCCTATTTGCTTACGCCATTCTACGCTCAATTCCAAACAAGCTTGGAGGAGTCCTAGCCCTGCTATCCTCAATTCTAGTTCTTATGGTAGTCCCCATCCTGCACACTTCCAAACAACGAGGGCTTACTTTCCGCCCACTAACCCAATTTCTCTTCTGGCTCCTCGTGGCAGACGTTGCTGTGCTAACATGAATCGGGGGCATGCCGGTTGAACACCCATTTGTCATTATCGGTCAAATTGCCTCCTTCCTCTACTTCTTCTTGTTCCTTGTACTCGCTCCCACCGTGAGCTGAGTAGAAAACAAGGTTCTTGAATGACAATGCACTA[GTAGCTCAGCATTTCAGAGCGTC----------------------------------------------------------------------]
CohELZ5     [----------------------TTTAGTTGACCTCCCTGCCCCCGCCAATATCTCAGTCATGTGGAATTTCGGCTCGCTTCTAGG]CCTTTGTCTAGCCGCCCAAATCTTGACTGGCTTGTTCCTCGCTATACATTACACCTCGGATATCGCCACAGCCTTTTCATCTGTAGCCCACATTTGCCGAGACGTTAACTACGGCTGACTAATCCGGAATATGCATGCAAACGGCGCATCTTTCTTCTTTATTTGCATCTACCTCCATATCGGCCGAGGCCTTTATTACGGCTCATACCTTTATAAAGAAACATGAAATGTAGGAGTTATTCTTCTACTCCTAGTTATGATGACCGCTTTCGTAGGATATGTCCTTCCCTGAGGACAAATGTCCTTCTGGGGTGCCACTGTTATTACCAACCTACTTTCTGCCGTTCCTTACGTAGGTAACGCCCTAGTTCAATGAATCTGAGGGGGGTTCTCCGTAGATAACGCTACCTTAACCCGATTCTTCGCCTTTCACTTCCTCTTCCCATTTGTTATTGCTGCCGCCACAATAGTCCATCTTGTTTTCCTTCACCAAACTGGCTCAAATAACCCCACAGGGATTAATTCGGACGCTGACAAGATTTCCTTTCATCCTTATTTCTCCTATAAGGACCTCCTAGGGTTTGCAGCCCTCCTTCTTGCTCTTATTTCTATTGCTCTGTTCTCCCCTAATCTGCTAGGAGACCCAGACAATTTCACACCGGCTAACCCCCTTGTCACACCTCCCCATATCAAGCCTGAGTGATATTTCCTATTTGCTTACGCCATTCTACGCTCAATTCCAAACAAACTTGGAGGAGTCCTAGCCCTGCTATCCTCAATTCTAGTTCTTATGGTAGTCCCCATCCTACACACTTCCAAACAACGAGGGCTTACTTTCCGCCCACTAACCCAATTTCTCTTCTGGCTCCTCGTGGCAGACGTTGCTGTACTAACATGAATTGGGGGCATGCCGGTTGAACACCCATTTGTCATTATTGGTCAAATTGCCTCCTTCCTTTACTTCTTCTTGTTCCTTGTACTCGCTCCCACCGTGAGCTGGGTAGAAAACAAGGTTCTTGAATGACAATGCACTA[GTAGCTCAGCATTTCAGAGCGTCGGTCTTGTAAACCGAACGCC--------------------------------------------------]
CohELZ6     [--------------------------------------------GCCAATATCTCAGTCATGTGAAATTTCGGCTCGCTTCTAGG]CCTTTGTCTAGCCGCCCAAATCTTGACTGGGTTGTTCCTCGCTATACATTACACCTCGGATATCGCCACAGCCTTTTCATCTGTAGCCCACATTTGCCGAGACGTTAACTACGGCTGACTAATCCGGAATATGCATGCAAACGGCGCATCTTTCTTCTTTATTTGCATCTACCTCCATATCGGCCGAGGCCTTTATTACGGCTCATACCTTTATAAAGAAACATGAAATGTGGGAGTTATTCTTCTACTCCTAGTTATGATGACCGCTTTCGTAGGATATGTCCTTCCCTGAGGACAAATGTCCTTCTGAGGTGCCACTGTTATTACCAACCTACTTTCTGCCGTTCCTTACGTAGGTAACGCCCTGGTTCAATGAATCTGAGGGGGGTTCTCCGTAGATAACGCTACCTTAACCCGATTCTTCGCCTTTCACTTCCTCTTCCCATTTGTTATTGCTGCCGCCACAATAGTCCATCTTGTTTTCCTTCACCAAACTGGCTCAAATAACCCCACAGGGATTAATTCGGACGCTGACAAGATTTCCTTTCATCCTTATTTCTCCTATAAAGACCTCCTAGGGTTTGCAGCCCTCCTTCTTGCTCTTATTTCTATTGCTCTGTTCTCCCCTAATCTGCTAGGGGACCCAGACAATTTCACACCGGCTAACCCCCTTGTCACACCTCCCCATATCAAGCCTGAGTGATATTTCCTATTTGCTTACGCCATTCTACGCTCAATTCCAAACAAGCTTGGAGGAGTCCTAGCCCTGCTATCCTCAATTCTAGTTCTTATGGTAGTCCCCATCCTGCACACTTCCAAACAACGAGGGCTTACTTTCCGCCCACTAACCCAATTTCTCTTCTGGCTCCTCGTGGCAGACGTTGCTGTGCTAACATGAATCGGGGGCATGCCGGTTGAACACCCATTTGTCATTATCGGTCAAATTGCCTCCTTCCTCTACTTCTTCTTGTTCCTTGTACTCGCTCCCACCGTGAGCTGAGTAGAAAACAAGGTTCTTGAATGACAATGCACTA[GTAGCTCAGCATTTCAGAGCGTCGGTC------------------------------------------------------------------]
CohELZ7     [-------------------------------------------------------------------------------------]CCTTTGTCTAGCCGCCCAAATCTTGACTGGCTTGTTCCTCGCTATACATTACACCTCGGATATCGCCACAGCCTTTTCATCTGTAGCCCACATTTGCCGAGACGTTAACTACGGCTGACTAATCCGGAATATGCATGCAAACGGCGCATCTTTCTTCTTTATTTGCATCTACCTCCATATCGGCCGAGGCCTTTATTACGGCTCATACCTTTATAAAGAAACATGAAATGTAGGAGTTATTCTTCTACTCCTAGTTATAATGACCGCTTTCGTAGGATATGTCCTTCCCTGAGGACAAATGTCCTTCTGAGGTGCCACTGTTATTACCAACCTACTTTCTGCCGTTCCTTACGTAGGTAACGCCCTGGTTCAATGAATCTGAGGGGGGTTCTCCGTAGATAACGCTACCTTAACCCGATTCTTCGCCTTTCACTTCCTCTTCCCATTTGTTATTGCTGCCGCCACAATAGTCCATCTTGTTTTCCTTCACCAAACTGGCTCAAATAACCCCACAGGGATTAATTCGGACGCTGACAAGATTTCCTTTCATCCTTATTTCTCCTATAAGGACCTCCTAGGGTTTGCAGCCCTCCTTCTTGCTCTTATTTCTATTGCTCTGTTCTCCCCTAATCTGCTAGGAGACCCAGACAATTTCACACCGGCTAACCCCCTTGTCACGCCTCCCCATATCAAGCCTGAGTGATATTTCCTATTTGCTTACGCCATTCTACGCTCAATTCCAAACAAACTTGGAGGAGTCCTAGCCCTGCTATCCTCAATTCTAGTTCTTATGGTAGTCCCCATCCTACACACTTCCAAACAACGAGGGCTTACTTTCCGCCCACTAACCCAATTTCTCTTCTGGCTCCTCGTGGCAGACGTTGCTGTGCTAACATGAATTGGGGGCATGCCGGTTGAACACCCATTTGTCATTATTGGTCAAATTGCCTCCTTCCTTTACTTCTTCTTGTTCCTTGTACTCGCTCCCACCGTGAGCTGGGTAGAAAACAAGGTTCTTGAATGACAATGCACTA[GTAGCTCAGCATTTCAGAGCGTCGGTC------------------------------------------------------------------]
CohELZ9     [--------------------------------------------------ATCTCAGTCATGTGGAATTTCGGCTCGCTTCTAGG]CCTTTGTCTAGCCGCCCAAATCTTGACTGGCTTGTTCCTCGCTATACATTACACCTCGGATATCGCCACAGCCTTTTCATCTGTAGCCCACATTTGCCGAGACGTTAACTACGGCTGACTAATCCGGAATATGCATGCAAACGGCGCATCTTTCTTCTTTATTTGCATCTACCTCCATATCGGCCGAGGCCTTTATTACGGCTCATACCTTTATAAAGAAACATGAAATGTAGGAGTTATTCTTCTACTCCTAGTTATAATGACCGCTTTCGTAGGATATGTCCTTCCCTGAGGACAAATGTCCTTCTGAGGTGCCACTGTTATTACCAACCTACTTTCTGCCGTTCCTTACGTAGGTAACGCCCTGGTTCAATGAATCTGAGGGGGGTTCTCCGTAGATAACGCTACCTTAACCCGATTCTTCGCCTTTCACTTCCTCTTCCCATTTGTTATTGCTGCCGCCACAATAGTCCATCTTGTTTTCCTTCACCAAACTGGCTCAAATAACCCCACAGGGATTAATTCGGACGCTGACAAGATTTCCTTTCATCCTTATTTCTCCTATAAGGACCTCCTAGGGTTTGCAGCCCTCCTTCTTGCTCTTATTTCTATTGCTCTGTTCTCCCCTAATCTGCTAGGAGACCCAGACAATTTCACACCGGCTAACCCCCTTGTCACGCCTCCCCATATCAAGCCTGAGTGATATTTCCTATTTGCTTACGCCATTCTACGCTCAATTCCAAACAAACTTGGAGGAGTCCTAGCCCTGCTATCCTCAATTCTAGTTCTTATGGTAGTCCCCATCCTACACACTTCCAAACAACGAGGGCTTACTTTCCGCCCACTAACCCAATTTCTCTTCTGGCTCCTCGTGGCAGACGTTGCTGTGCTAACATGAATTGGGGGCATGCCGGTTGAACACCCATTTGTCATTATTGGTCAAATTGCCTCCTTCCTTTACTTCTTCTTGTTCCTTGTACTCGCTCCCACCGTGAGCTGGGTAGAAAACAAGGTTCTTGAATGACAATGCACTA[GTAGCTCAGCATTTCAGAGCGTCGGTCTTGTAAACCGAACGCCGGGGGT--------------------------------------------]
CohELZ12    [----------------------TTTAGTTGACCTCCCTGCCCCCGCCAATATCTCAGTCATGTGGAATTTCGGCTCGCTTCTAGG]CCTTTGTCTAGCCGCCCAAATCTTGACTGGCTTGTTCCTCGCTATACATTACACCTCGGATATCGCCACAGCCTTTTCATCTGTAGCCCACATTTGCCGAGACGTTAACTACGGCTGACTAATCCGGAATATGCATGCAAACGGCGCATCTTTCTTCTTTATTTGCATCTACCTCCATATCGGCCGAGGCCTTTATTACGGCTCATACCTTTATAAAGAAACATGAAATGTAGGAGTTATTCTTCTACTCCTAGTTATGATGACCGCTTTCGTAGGATATGTCCTTCCCTGAGGACAAATGTCCTTCTGAGGTGCCACTGTTATTACCAACCTACTTTCTGCCGTTCCTTACGTAGGTAACGCCCTGGTTCAATGAATCTGAGGGGGGTTCTCCGTAGATAACGCTACCTTAACCCGATTCTTCGCCTTTCACTTCCTCTTCCCATTTGTTATTGCTGCCGCCACAATAGTCCATCTTGTTTTCCTTCACCAAACTGGCTCAAATAACCCCACAGGGATTAATTCGGACGCTGACAAGATTTCCTTTCATCCTTATTTCTCCTATAAGGACCTCCTAGGGTTTGCAGCCCTCCTTCTTGCTCTTATTTCTATTGCTCTGTTCTCCCCTAATCTGCTAGGAGACCCAGACAATTTCACACCGGCTAACCCCCTTGTCACACCTCCCCATATCAAGCCTGAGTGATATTTCCTATTTGCTTACGCCATTCTACGCTCAATTCCAAACAAACTTGGAGGAGTCCTAGCCCTGCTATCCTCAATTCTAGTTCTTATGGTAGTCCCCATCCTACACACCTCCAAACAACGAGGGCTTACTTTCCGCCCACTAACCCAGTTTCTCTTCTGGCTCCTCGTGGCAGACGTTGCTGTGCTAACGTGAATTGGGGGCATGCCAGTTGAACACCCATTTGTCATTATTGGTCAAATTGCCTCCTTCCTTTACTTCTTCTTGTTCCTTGTACTCGCTCCCACCGTGAGCTGGGTAGAAAACAAGGTTCTTGAATGACAATGCACTA[GTAGCT---------------------------------------------------------------------------------------]
CohSFGb1    [--------------------GCTTTAGTTGACCTCCCTGCCCCCGCCAATATCTCAGTCATGTGGAATTTCGGCTCGCTTCTAGG]CCTTTGTCTAGCCGCCCAAATCTTGACTGGCTTGTTCCTCGCTATACATTACACCTCGGATATCGCCACAGCCTTTTCATCTGTAGCCCACATTTGCCGAGACGTTAACTACGGCTGACTAATCCGGAATATGCATGCAAACGGCGCATCTTTCTTCTTTATTTGCATCTACCTCCATATCGGCCGAGGCCTTTATTACGGCTCATACCTTTATAAAGAAACATGAAATGTAGGAGTTATTCTTCTACTCCTAGTTATGATGACCGCTTTCGTAGGATATGTCCTTCCCTGAGGACAAATGTCCTTCTGAGGTGCCACTGTTATTACCAACCTACTTTCTGCCGTTCCTTACGTAGGTAACGCCCTGGTTCAATGAATCTGAGGGGGGTTCTCCGTAGATAACGCTACCTTAACCCGATTCTTCGCCTTTCACTTCCTCTTCCCATTTGTTATTGCTGCCGCCACAATAGTCCATCTTGTTTTCCTTCACCAAACTGGCTCAAATAACCCCACAGGGATTAATTCGGACGCTGACAAGATTTCCTTTCATCCTTATTTCTCCTATAAGGACCTCCTAGGGTTTGCAGCCCTCCTTCTTGCTCTTATTTCTATTGCTCTGTTCTCCCCTAATCTGCTAGGAGACCCAGACAATTTCACACCGGCTAACCCCCTTGTCACACCTCCCCATATCAAGCCTGAGTGATATTTCCTATTTGCTTACGCCATTCTACGCTCAATTCCAAACAAACTTGGAGGGGTCCTAGCCCTGCTATCCTCAATTCTAGTTCTTATGGTAGTCCCCATCCTACACACTTCCAAACAACGAGGGCTTACTTTCCGCCCACTAACCCAATTTCTCTTCTGGCTCCTCGTGGCAGACGTTGCTGTGCTAACATGAATTGGGGGCATGCCGGTTGAACACCCATTTGTCATTATTGGTCAAATTGCCTCCTTCCTTTACTTCTTCTTGTTCCTTGTACTCGCTCCCACCGTGAGCTGGGTAGAAAACAAGGTTCTTGAATGACAATGCACTA[GTAGCTCAGCA----------------------------------------------------------------------------------]
CohSFGb2    [----------------CAACGCTTTAGTTGACCTCCCTGCCCCCGCCAATATCTCAGTCATGTGGAATTTCGGCTCGCTTCTAGG]CCTTTGTCTAGCCGCCCAAATCTTGACTGGCTTGTTCCTCGCTATACATTACACCTCGGATATCGCCACAGCCTTTTCATCTGTAGCCCACATTTGCCGAGACGTTAACTACGGCTGACTAATCCGGAATATGCATGCAAACGGCGCATCTTTCTTCTTTATTTGCATCTACCTCCATATCGGCCGAGGCCTTTATTACGGCTCATACCTTTATAAAGAAACATGAAATGTAGGAGTTATTCTTCTACTCCTAGTTATGATGACCGCTTTCGTAGGATATGTCCTTCCCTGAGGACAAATGTCCTTCTGAGGTGCCACTGTTATTACCAACCTACTTTCTGCCGTTCCTTACGTAGGTAACGCCCTGGTTCAATGAATCTGAGGGGGGTTCTCCGTAGATAACGCTACCTTAACCCGATTCTTCGCCTTTCACTTCCTCTTCCCATTTGTTATTGCTGCCGCCACAATGGTCCATCTTGTTTTCCTTCACCAAACTGGCTCAAATAACCCCACAGGGATTAATTCGGACGCTGACAAGATTTCCTTTCATCCTTATTTCTCCTATAAGGACCTCCTAGGGTTTGCAGCCCTCCTTCTTGCTCTTATTTCTATTGCTCTGTTCTCACCTAATCTGCTAGGAGACCCAGACAATTTCACACCGGCTAACCCCCTTGTCACACCTCCCCATATCAAGCCTGAGTGATATTTCCTATTTGCTTACGCCATTCTACGCTCAATTCCAAACAAACTTGGAGGAGTCCTAGCCCTGCTATCCTCAATTCTAGTTCTTATGGTAGTCCCCATCCTACACACTTCCAAACAACGAGGGCTTACTTTCCGCCCACTAACCCAATTTCTCTTCTGGCTCCTCGTGGCAGACGTTGCTGTGCTAACGTGAATTGGGGGCATGCCAGTTGAACACCCATTTGTCATTATTGGTCAAATTGCCTCCTTCCTTTACTTCTTCTTGTTCCTTGTACTCGCTCCCACCGTGAGCTGGGTAGAAAACAAGGTTCTTGAATGACAATGCACTA[GTAGCTCAGCATTTCAGAGCGTCGG--------------------------------------------------------------------]
CohSFGb3    [-------------------CGCTTTAGTTGACCTCCCTGCCCCCGCCAATATCTCAGTCATGTGGAATTTCGGCTCGCTTCTAGG]CCTTTGTCTAGCCGCCCAAATCTTGACTGGCTTGTTCCTCGCTATACATTACACCTCGGATATCGCCACAGCCTTTTCATCTGTGGCCCACATTTGCCGAGACGTTAACTACGGCTGACTAATCCGGAATATGCATGCAAACGGCGCATCTTTCTTCTTTATTTGCATCTACCTCCATATCGGCCGAGGCCTTTATTACGGCTCATACCTTTATAAAGAAACATGAAATGTAGGAGTTATTCTTCTACTCCTAGTTATGATGACCGCTTTCGTAGGATATGTCCTTCCCTGAGGACAAATGTCCTTCTGAGGTGCCACTGTTATTACCAACCTACTTTCTGCCGTTCCTTACGTAGGTAACGCCCTGGTTCAATGAATCTGAGGGGGGTTCTCCGTAGATAACGCTACCTTAACCCGATTCTTCGCCTTTCACTTCCTCTTCCCATTTGTTATTGCTGCCGCCACAATAGTCCATCTTGTTTTCCTTCACCAAACTGGCTCAAATAACCCCACAGGGATTAATTCGGACGCTGACAAGATTTCCTTTCATCCTTATTTCTCCTATAAGGACCTCCTAGGGTTTGCAGCCCTCCTTCTTGCTCTTATTTCTATTGCTCTGTTCTCCCCTAATCTGCTAGGAGACCCAGACAATTTCACACCGGCTAACCCCCTTGTCACACCTCCCCATATCAAGCCTGAGTGATATTTCCTATTTGCTTACGCCATTCTACGCTCAATCCCAAACAAACTTGGAGGAGTCCTAGCCCTGCTATCCTCAATTCTAGTTCTTATGGTAGTCCCCATCCTACACACTTCCAAACAACGAGGCCTTACTTTCCGCCCACTAACCCAATTTCTCTTCTGGCTCCTCGTGGCAGACGTTGCTGTGCTAACGTGAATTGGGGGCATGCCGGTTGAACACCCATTTGTCATTATTGGTCAAATTGCCTCCTTCCTTTACTTCTTCTTGTTCCTTGTACTCGCTCCCACCGTGAGCTGGGTAGAAAACAAGGTTCTTGAATGACAATGCACTA[GTAGCTCAGCA----------------------------------------------------------------------------------]
CohSFGb4    [----------------CAACGCTTTAGTTGACCTCCCTGCCCCCGCCAATATCTCAGTCATGTGGAATTTCGGCTCGCTTCTAGG]CCTTTGTCTAGCCGCCCAAATCTTGACTGGCTTGTTCCTCGCTATACATTACACCTCGGATATCGCCACAGCCTTTTCATCTGTAGCCCACATTTGCCGAGACGTTAACTACGGCTGACTAATCCGGAATATGCATGCAAACGGCGCATCTTTCTTCTTTATTTGCATCTACCTCCATATCGGCCGAGGCCTTTATTACGGCTCATACCTTTATAAAGAAACATGAAATGTAGGAGTTATTCTTCTACTCCTAGTTATAATGACCGCTTTCGTAGGATATGTCCTTCCCTGAGGACAAATGTCCTTCTGAGGTGCCACTGTTATTACCAACCTACTTTCTGCCGTTCCTTACGTAGGTAACGCCCTGGTTCAATGAATCTGAGGGGGGTTCTCCGTAGATAACGCTACCTTAACCCGATTCTTCGCCTTTCACTTCCTCTTCCCATTTGTTATTGCTGCCGCCACAATAGTCCATCTTGTTTTCCTTCACCAAACTGGCTCAAATAACCCCACAGGGATTAATTCGGACGCTGACAAGATTTCCTTTCATCCTTATTTCTCCTATAAGGACCTCCTAGGGTTTGCAGCCCTCCTTCTTGCTCTTATTTCTATTGCTCTGTTCTCCCCTAATCTGCTAGGAGACCCAGACAATTTCACACCGGCTAACCCCCTTGTCACGCCTCCCCATATCAAGCCTGAGTGATATTTCCTATTTGCTTACGCCATTCTACGCTCAATTCCAAACAAGCTTGGAGGAGTCCTAGCCCTGCTATCCTCAATTCTAGTTCTTATGGTAGTCCCCATCCTACACACTTCCAAACAACGAGGGCTTACTTTCCGCCCACTAACCCAATTTCTCTTCTGGCTCCTCGTGGCAGACGTTGCTGTGCTAACATGAATTGGGGGCATGCCAGTTGAACACCCATTTGTCATTATTGGTCAAATTGCCTCCTTCCTTTACTTCTTCTTGTTCCTTGTACTCGCTCCCACCGTGAGCTGGGTAGAAAACAAGGTTCTTGAATGACAATGCACTA[GTAGCTCAGCA----------------------------------------------------------------------------------]
CohSFGb5    [-------------------------------------------------TATCTCAGTCATGTGAAATTTCGGCTCGCTTCTAGG]CCTTTGTCTAGCCGCCCAAATCTTGACTGGGTTGTTCCTCGCTATACATTACACCTCGGATATCGCCACAGCCTTTTCATCTGTAGCCCACATTTGCCGAGACGTTAACTACGGCTGACTAATCCGGAATATGCATGCAAACGGCGCATCTTTCTTCTTTATTTGCATCTACCTCCATATCGGCCGAGGCCTTTACTACGGCTCATACCTTTATAAAGAAACATGAAATGTGGGAGTTATTCTTCTACTCCTAGTTATGATGACCGCTTTCGTAGGATATGTCCTTCCCTGAGGACAAATGTCCTTCTGGGGTGCCACTGTTATTACCAACCTACTTTCTGCCGTTCCTTACGTAGGTAACGCCCTGGTTCAATGAATCTGAGGGGGGTTCTCCGTAGATAACGCTACCTTAACCCGATTCTTCGCCTTTCACTTCCTCTTCCCATTTGTTATTGCTGCCGCCACAATAGTCCATCTTGTTTTCCTTCACCAAACTGGCTCAAATAACCCCACAGGGATTAATTCGGACGCTGACAAGATTTCCTTTCATCCTTATTTCTCCTATAAAGACCTCCTAGGGTTTGCAGCCCTCCTTCTTGCTCTTATTTCTATTGCTCTGTTCTCCCCTAATCTGCTAGGAGACCCAGACAATTTCACACCAGCTAACCCCCTTGTCACACCTCCCCATATCAAGCCTGAGTGATATTTCCTATTTGCTTACGCCATTCTACGCTCAATTCCAAACAAGCTTGGAGGAGTCCTAGCCCTGCTATCCTCAATTCTAGTTCTTATGGTAGTCCCCATCCTGCACACTTCCAAACAACGAGGGCTTACTTTCCGCCCACTAACCCAATTTCTCTTCTGGCTCCTCGTGGCAGACGTTGCTGTGCTAACATGAATCGGGGGCATGCCGGTTGAACACCCATTTGTCATTATCGGTCAAATTGCCTCCTTCCTCTACTTCTTCTTGTTCCTTGTACTCGCTCCCACCGTGAGCTGAGTAGAAAACAAGGTTCTTGAATGACAATGCACTA[GTAGCTCAGCATTTCAGAGCGTCGGTC------------------------------------------------------------------]
CohSFGb6    [TACTAAAAATTGCCAACAACGCTTTAGTTGACCTCCCTGCCCCCGCCAATATCTCAGTCATGTGGAATTTCGGCTCGCTTCTAGG]CCTTTGTCTAGCCGCCCAAATCTTGACTGGCTTGTTCCTCGCTATACATTACACCTCGGATATCGCCACAGCCTTTTCATCTGTAGCCCACATTTGCCGAGACGTTAACTACGGCTGACTAATCCGGAATATGCATGCAAACGGCGCATCTTTCTTCTTTATTTGCATCTACCTCCATATCGGCCGAGGCCTTTATTACGGCTCATACCTTTATAAAGAAACATGAAATGTAGGAGTTATTCTTCTACTCCTAGTTATGATGACCGCTTTCGTAGGATATGTCCTTCCCTGAGGACAAATGTCCTTCTGAGGTGCCACTGTTATTACCAACCTACTTTCTGCCGTTCCTTACGTAGGTAACGCCCTGGTTCAATGAATCTGAGGGGGGTTCTCCGTAGATAACGCTACCTTAACCCGATTCTTCGCCTTTCACTTCCTCTTCCCATTTGTTATTGCTGCCGCCACAATAGTCCATCTTGTTTTCCTTCACCAAACTGGCTCAAATAACCCCACAGGGATTAATTCGGACGCTGACAAGATTTCCTTTCATCCTTATTTCTCCTATAAGGACCTCCTAGGGTTTGCAGCCCTCCTTCTTGCTCTTATTTCTATTGCTCTGTTCTCCCCTAATCTGCTAGGAGACCCAGACAATTTCACACCGGCTAACCCCCTTGTCACACCTCCCCATATCAAGCCTGAGTGATATTTCCTATTTGCTTACGCCATTCTACGCTCAATTCCAAACAAACTTGGAGGGGTCCTAGCCCTTCTATCCTCAATTCTAGTTCTTATGGTAGTCCCCATCCTACACACTTCCAAACAACGAGGGCTTACTTTCCGCCCACTAACCCAATTTCTCTTCTGGCTCCTCGTGGCAGACGTTGCTGTGCTAACATGAATTGGGGGCATGCCGGTTGAACACCCATTTGTCATTATTGGTCAAATTGCCTCCTTCCTTTACTTCTTCTTGTTCCTTGTACTCGCTCCCACCGTGAGCTGGGTAGAAAACAAGGTTCTTGAATGACAATGCACTA[GTAGCTCAGCA----------------------------------------------------------------------------------]
CohSFGb7    [----------------CAACGCTTTAGTTGACCTCCCTGCCCCCGCCAATATCTCAGTCATGTGGAATTTCGGCTCGCTTCTAGG]CCTTTGTCTAGCCGCCCAAATCTTGACTGGCTTGTTCCTCGCTATACATTACACCTCGGATATCGCCACAGCCTTTTCATCTGTAGCCCACATTTGCCGAGACGTTAACTACGGCTGACTAATCCGGAATATGCATGCAAACGGCGCATCTTTCTTCTTTATTTGCATCTACCTCCATATCGGCCGAGGCCTTTATTACGGCTCATACCTTTATAAAGAAACATGAAATGTAGGAGTTATTCTTCTACTCCTAGTTATGATGACCGCTTTCGTAGGATATGTCCTTCCCTGAGGACAAATGTCCTTCTGAGGTGCCACTGTTATTACCAACCTACTTTCTGCCGTTCCTTACGTAGGTAACGCCCTGGTTCAATGAATCTGAGGGGGGTTCTCCGTAGATAACGCTACCTTAACCCGATTCTTCGCCTTTCACTTCCTCTTCCCATTTGTTATTGCTGCCGCCACAATAGTCCATCTTGTTTTCCTTCACCAAACTGGCTCAAATAACCCCACAGGGATTAATTCGGACGCTGACAAGATTTCCTTTCATCCTTATTTCTCCTATAAGGACCTCCTAGGGTTTGCAGCCCTCCTTCTTGCTCTTATTTCTATTGCTCTGTTCTCCCCTAATCTGCTAGGAGACCCAGACAATTTCACACCTGCTAACCCCCTTGTCACACCTCCCCATATCAAGCCTGAGTGATATTTCCTATTTGCTTACGCCATTCTACGCTCAATTCCAAACAAACTTGGAGGAGTCCTAGCCCTGCTATCCTCAATTCTAGTTCTTATGGTAGTCCCCATCCTACACACTTCCAAACAACGAGGGCTTACTTTCCGCCCACTAACCCAATTTCTCTTCTGGCTCCTCGTGGCAGACGTTGCTGTGCTAACATGAATTGGGGGCATGCCGGTTGAACACCCATTTGTCATTATTGGTCAAATTGCCTCCTTCCTTTACTTCTTCTTGTTCCTTGTACTCGCTCCCACCGTGAGCTGGGTAGAAAACAAGGTTCTTGAATGACAATGCACTA[GTAGCTCAGCATTTCAGAGCGTCGGTCTTGTAAACCGAACGCC--------------------------------------------------]
CohSFGb8    [--------------------GCTTTAGTTGACCTCCCTGCCCCCGCCAATATCTCAGTCATGTGGAATTTCGGCTCGCTTCTAGG]CCTTTGTCTAGCCGCCCAAATCTTGACTGGCTTGTTCCTCGCTATACATTACACCTCGGATATCGCCACAGCCTTTTCATCTGTAGCCCACATTTGCCGAGACGTTAACTACGGCTGACTAATCCGGAATATGCATGCAAACGGCGCATCTTTCTTCTTTATTTGCATCTACCTCCATATCGGCCGAGGCCTTTATTACGGCTCATACCTTTATAAAGAAACATGAAATGTAGGAGTTATTCTTCTACTCCTAGTTATGATGACCGCTTTCGTAGGATATGTCCTTCCCTGAGGACAAATGTCCTTCTGAGGTGCCACTGTTATTACCAACCTACTTTCTGCCGTTCCTTACGTAGGTAACGCCCTGGTTCAATGAATCTGAGGGGGGTTCTCCGTAGATAACGCTACCTTAACCCGATTCTTCGCCTTTCACTTCCTCTTCCCATTTGTTATTGCTGCCGCCACAATAGTCCATCTTGTTTTCCTTCACCAAACTGGCTCAAATAACCCCACAGGGATTAATTCGGACGCTGACAAGATTTCCTTTCATCCTTATTTCTCCTATAAGGACCTCCTAGGGTTTGCAGCCCTCCTTCTTGCTCTTATTTCTATTGCTCTGTTCTCCCCTAATCTGCTAGGAGACCCAGACAATTTCACACCGGCTAACCCCCTTGTCACACCTCCCCATATCAAGCCTGAGTGATATTTCCTATTTGCTTACGCCATTCTACGCTCAATTCCAAACAAACTTGGAGGGGTCCTAGCCCTGCTATCCTCAATTCTAGTTCTTATGGTAGTCCCCATCCTACACACTTCCAAACAACGAGGGCTTACTTTCCGCCCACTAACCCAATTTCTCTTCTGGCTCCTCGTGGCAGACGTTGCTGTGCTAACATGAATTGGGGGCATGCCGGTTGAACACCCATTTGTCATTATTGGTCAAATTGCCTCCTTCCTTTACTTCTTCTTGTTCCTTGTACTCGCTCCCACCGTGAGCTGGGTAGAAAACAAGGTTCTTGAATGACAATGCACTA[GTAGCTCAGCA----------------------------------------------------------------------------------]
CohSFGb10   [-------------------CGCTTTAGTTGACCTCCCTGCCCCCGCCAATATCTCAGTCATGTGGAATTTCGGCTCGCTTCTAGG]CCTTTGTCTAGCCGCCCAAATCTTGACTGGCTTGTTCCTCGCTATACATTACACCTCGGATATCGCCACAGCCTTTTCATCTGTAGCCCACATTTGCCGAGACGTTAACTACGGCTGACTAATCCGGAATATGCATGCAAACGGCGCATCTTTCTTCTTTATTTGCATCTACCTCCATATCGGCCGAGGCCTTTATTACGGCTCATACCTTTATAAAGAAACATGAAATGTAGGAGTTATTCTTCTACTCCTAGTTATGATGACCGCTTTCGTAGGATATGTCCTTCCCTGAGGACAAATGTCCTTCTGGGGTGCCACTGTTATTACCAACCTACTTTCTGCCGTTCCTTACGTAGGTAACGCCCTAGTTCAATGAATCTGAGGGGGGTTCTCCGTAGATAACGCTACCTTAACCCGATTCTTCGCCTTTCACTTCCTCTTCCCATTTGTTATTGCTGCCGCCACAATAGTCCATCTTGTTTTCCTTCACCAAACTGGCTCAAATAACCCCACAGGGATTAATTCGGACGCTGACAAGATTTCCTTTCATCCTTATTTCTCCTATAAGGACCTCCTAGGGTTTGCAGCCCTCCTTCTTGCTCTTATTTCTATTGCTCTGTTCTCCCCTAATCTGCTAGGAGACCCAGACAATTTCACACCGGCTAACCCCCTTGTCACACCTCCCCATATCAAGCCTGAGTGATATTTCCTATTTGCTTACGCCATTCTACGCTCAATTCCAAACAAACTTGGAGGAGTCCTAGCCCTGCTATCCTCAATTCTAGTTCTTATGGTAGTCCCCATCCTACACACTTCCAAACAACGAGGGCTTACTTTCCGCCCACTAACCCAATTTCTCTTCTGGCTCCTCGTGGCAGACGTTGCTGTACTAACATGAATTGGGGGTATGCCGGTTGAACACCCATTTGTCATTATTGGTCAAATTGCCTCCTTCCTTTACTTCTTCTTGTTCCTTGTACTCGCTCCCACCGTGAGCTGGGTAGAAAACAAGGTTCTTGAATGACAATGCACTA[GTAGCTCAGCATTTCAGAGCGTCGGTCTTGTAAACCGAACGCC--------------------------------------------------]
CohSFGb11   [----------------CAACGCTTTAGTTGACCTCCCTGCCCCCGCCAATATCTCAGTCATGTGGAATTTCGGCTCGCTTCTAGG]CCTTTGTCTAGCCGCCCAAATCTTGACTGGCTTGTTCCTCGCTATACATTACACCTCGGATATCGCCACAGCCTTTTCATCTGTAGCCCACATTTGCCGAGACGTTAACTACGGCTGACTAATCCGGAATATGCATGCAAACGGCGCATCTTTCTTCTTTATTTGCATCTACCTCCATATCGGCCGAGGCCTTTATTACGGCTCATACCTTTATAAAGAAACATGAAATGTAGGAGTTATTCTTCTACTCCTAGTTATAATGACCGCTTTCGTAGGATATGTCCTTCCCTGAGGACAAATGTCCTTCTGAGGTGCCACTGTTATTACCAACCTACTTTCTGCCGTTCCTTACGTAGGTAACGCCCTGGTTCAATGAATCTGAGGGGGGTTCTCCGTAGATAACGCTACCTTAACCCGATTCTTCGCCTTTCACTTCCTCTTCCCATTTGTTATTGCTGCCGCCACAATAGTCCATCTTGTTTTCCTTCACCAAACCGGCTCAAATAACCCCACAGGGATTAATTCGGACGCTGACAAGATTTCCTTTCATCCTTATTTCTCCTATAAGGACCTCCTAGGGTTTGCAGCCCTCCTTCTTGCTCTTATTTCTATTGCTCTGTTCTCCCCTAATCTGCTAGGAGACCCAGACAATTTCACACCGGCTAACCCCCTTGTCACGCCTCCCCATATCAAGCCTGAGTGATATTTCCTATTTGCTTACGCCATTCTACGCTCAATTCCAAACAAACTTGGAGGAGTCCTAGCCCTGCTATCCTCAATTCTAGTTCTTATGGTAGTCCCCATCCTACACACTTCCAAACAACGAGGGCTTACTTTCCGCCCACTAACCCAATTTCTCTTCTGGCTCCTCGTGGCAGACGTTGCTGTGCTAACATGAATTGGGGGCATGCCGGTTGAACACCCATTTGTCATTATTGGTCAAATTGCCTCCTTCCTTTACTTCTTCTTGTTCCTTGTACTCGCTCCCACCGTGAGCTGGGTAGAAAACAAGGTTCTTGAATGACAATGCACTA[GTAGCTCAGCATTTCAGAGCGTCGGTC------------------------------------------------------------------]
CohSFGb12   [----------------CAACGCTTTAGTTGACCTCCCTGCCCCCGCCAATATCTCAGTCATGTGGAATTTCGGCTCGCTTCTAGG]CCTTTGTCTAGCCGCCCAAATCTTGACTGGCTTGTTCCTCGCTATACATTACACCTCGGATATCGCCACAGCCTTTTCATCTGTAGCCCACATTTGCCGAGACGTTAACTACGGCTGACTAATCCGGAATATGCATGCAAACGGCGCATCTTTCTTCTTTATTTGCATCTACCTCCATATCGGCCGAGGCCTTTATTACGGCTCATACCTTTATAAAGAAACATGAAATGTAGGAGTTATTCTTCTACTCCTAGTTATGATGACCGCTTTCGTAGGATATGTCCTTCCCTGAGGACAAATGTCCTTCTGAGGTGCCACTGTTATTACCAACCTACTTTCTGCCGTTCCTTACGTAGGTAACGCCCTGGTTCAATGAATCTGAGGGGGGTTCTCCGTAGATAACGCTACCTTAACCCGATTCTTCGCCTTTCACTTCCTCTTCCCATTTGTTATTGCTGCCGCCACAATAGTCCATCTTGTTTTCCTTCACCAAACTGGCTCAAATAACCCCACAGGGATTAATTCGGACGCTGACAAGATTTCCTTTCATCCTTATTTCTCCTATAAGGACCTCCTAGGGTTTGCAGCCCTCCTTCTTGCTCTTATTTCTATTGCTCTGTTCTCCCCTAATCTGCTAGGAGACCCAGACAATTTCACACCGGCTAACCCCCTTGTCACACCTCCCCATATCAAGCCTGAGTGATATTTCCTATTTGCTTACGCCATTCTACGCTCAATTCCAAACAAACTTGGAGGGGTCCTAGCCCTGCTATCCTCAATTCTAGTTCTTATGGTAGTCCCCATCCTACACACTTCCAAACAACGAGGGCTTACTTTCCGCCCACTAACCCAATTTCTCTTCTGGCTCCTCGTGGCAGACGTTGCTGTGCTAACATGAATTGGGGGCATGCCGGTTGAACACCCATTTGTCATTATTGGTCAAATTGCCTCCTTCCTTTACTTCTTCTTGTTCCTTGTACTCGCTCCCACCGTGAGCTGGGTAGAAAACAAGGTTCTTGAATGACAATGCACTA[GTAGC----------------------------------------------------------------------------------------]
CohSFG1     [-----------------------------------------------------TCAGTCATGTGGAATTTCGGCTCGCTTCTAGG]CCTTTGTCTAGCCGCCCAAATCTTGACTGGCTTGTTCCTCGCTATACATTACACCTCGGATATCGCCACAGCCTTTTCATCTGTAGCCCACATTTGCCGAGACGTTAACTACGGCTGACTAATCCGGAATATGCATGCAAACGGCGCATCTTTCTTCTTTATTTGCATCTACCTCCATATCGGCCGAGGCCTTTATTACGGCTCATACCTTTATAAAGAAACATGAAATGTAGGAGTTATTCTTCTACTCCTAGTTATAATGACCGCTTTCGTAGGATATGTCCTTCCCTGAGGACAAATGTCCTTCTGAGGTGCCACTGTTATTACCAACCTACTTTCTGCCGTTCCTTACGTAGGTAACGCCCTGGTTCAATGAATCTGAGGGGGGTTCTCCGTAGATAACGCTACCTTAACCCGATTCTTCGCCTTTCACTTCCTCTTCCCATTTGTTATTGCTGCCGCCACAATAGTCCATCTTGTTTTCCTTCACCAAACTGGCTCAAATAACCCCACAGGGATTAATTCGGACGCTGACAAGATTTCCTTTCATCCTTATTTCTCCTATAAGGACCTCCTAGGGTTTGCAGCCCTCCTTCTTGCTCTTATTTCTATTGCTCTGTTCTCCCCTAATCTGCTAGGAGACCCAGACAATTTCACACCGGCTAACCCCCTTGTCACGCCTCCCCATATCAAGCCTGAGTGATATTTCCTATTTGCTTACGCCATTCTACGCTCAATTCCAAACAAACTTGGAGGAGTCCTAGCCCTGCTATCCTCAATTCTAGTTCTTATGGTAGTCCCCATCCTACACACTTCCAAACAACGAGGGCTTACTTTCCGCCCACTAACCCAATTTCTCTTCTGGCTCCTCGTGGCAGACGTTGCTGTGCTAACATGAATTGGGGGCATGCCGGTTGAACACCCATTTGTCATTATTGGTCAAATTGCCTCCTTCCTTTACTTCTTCTTGTTCCTTGTACTCGCTCCCACCGTGGGCTGGGTAGAAAACAAGGTTCTTGAATGACAATGCACTA[GTAGCTCAGC-----------------------------------------------------------------------------------]
CohSFG2     [-----------------------------------------------AATATCTCAGTCATGTGGAATTTCGGCTCGCTTCTAGG]CCTTTGTCTAGCCGCCCAAATCTTGACTGGCTTGTTCCTCGCTATACATTACACCTCGGATATCGCCACAGCCTTTTCATCTGTAGCCCACATTTGCCGAGACGTTAACTACGGCTGACTAATCCGGAATATGCATGCAAACGGCGCATCTTTCTTCTTTATTTGCATCTACCTCCATATCGGCCGAGGCCTTTATTACGGCTCATACCTTTATAAAGAAACATGAAATGTAGGAGTTATTCTTCTACTCCTAGTTATGATGACCGCTTTCGTAGGATATGTCCTTCCCTGAGGACAAATGTCCTTCTGAGGTGCCACTGTTATTACCAACCTACTTTCTGCCGTTCCTTACGTAGGTAACGCCCTGGTTCAATGAATCTGAGGGGGGTTCTCCGTAGATAACGCTACCTTAACCCGATTCTTCGCCTTTCACTTCCTCTTCCCATTTGTTATTGCTGCCGCCACAATAGTCCATCTTGTTTTCCTTCACCAAACTGGCTCAAATAACCCCACAGGGATTAATTCGGACGCTGACAAGATTTCCTTTCATCCTTATTTCTCCTATAAGGACCTCCTAGGGTTTGCAGCCCTCCTTCTTGCTCTTATTTCTATTGCTCTGTTCTCCCCTAATCTGCTAGGAGACCCAGACAATTTCACACCGGCTAACCCCCTTGTCACACCTCCCCATATCAAGCCTGAGTGATATTTCCTATTTGCTTACGCCATTCTACGCTCAATTCCAAACAAACTTGGAGGGGTCCTAGCCCTGCTATCCTCAATTCTAGTTCTTATGGTAGTCCCCATCCTACACACTTCCAAACAACGAGGGCTTACTTTCCGCCCACTAACCCAATTTCTCTTCTGGCTCCTCGTGGCAGACGTTGCTGTGCTAACATGAATTGGGGGCATGCCGGTTGAACACCCATTTGTCATTATTGGTCAAATTGCCTCCTTCCTTTACTTCTTCTTGTTCCTTGTACTCGCTCCCACCGTGAGCTGGGTAGAAAACAAGGTTCTTGAATGACAATGCACTA[GTAGCTCAGCATTTCAGAGCGTCGGT-------------------------------------------------------------------]
CohSFG3     [--------------------------------------------GCCAATATCTCAGTCATGTGGAATTTCGGCTCGCTTCTAGG]CCTTTGTCTAGCCGCCCAAATCTTGACTGGCTTGTTCCTCGCTATACATTACACCTCGGATATCGCCACAGCCTTTTCATCTGTAGCCCACATTTGCCGAGACGTTAACTACGGCTGACTAATCCGGAATATGCATGCAAACGGCGCATCTTTCTTCTTTATTTGCATCTACCTCCATATCGGCCGAGGCCTTTATTACGGCTCATACCTTTATAAAGAAACATGAAATGTAGGAGTTATTCTTCTACTCCTAGTTATAATGACCGCTTTCGTAGGATATGTCCTTCCCTGAGGACAAATGTCCTTCTGAGGTGCCACTGTTATTACCAACCTACTTTCTGCCGTTCCTTACGTAGGTAACGCCCTGGTTCAATGAATCTGAGGGGGGTTCTCCGTAGATAACGCTACCTTAACCCGATTCTTCGCCTTTCACTTCCTCTTCCCATTTGTTATTGCTGCCGCCACAATAGTCCATCTTGTTTTCCTTCACCAAACTGGCTCAAATAACCCCACAGGGATTAATTCGGACGCTGACAAGATTTCCTTTCATCCTTATTTCTCCTATAAGGACCTCCTAGGGTTTGCAGCCCTCCTTCTTGCTCTTATTTCTATTGCTCTGTTCTCCCCTAATCTGCTAGGAGACCCAGACAATTTCACACCGGCTAACCCCCTTGTCACGCCTCCCCATATCAAGCCTGAGTGATATTTCCTATTTGCTTACGCCATTCTACGCTCAATTCCAAACAAACTTGGAGGAGTCCTAGCCCTGCTATCCTCAATTCTAGTTCTTATGGTAGTCCCCATCCTACACACTTCCAAACAACGAGGGCTTACTTTCCGCCCACTAACCCAATTTCTCTTCTGGCTCCTCGTGGCAGACGTTGCTGTGCTAACATGAATTGGGGGCATGCCGGTTGAACACCCATTTGTCATTATTGGTCAAATTGCCTCCTTCCTTTACTTCTTCTTGTTCCTTGTACTCGCTCCCACCGTGAGCTGGGTAGAAAACAAGGTTCTTGAATGACAATGCACTA[GTAGCTCAGCA----------------------------------------------------------------------------------]
CohSFG4     [---------------------------------------------------TCTCAGTCATGTGGAATTTCGGCTCGCTTCTAGG]CCTTTGTCTAGCCGCCCAAATCTTGACTGGCTTGTTCCTCGCTATACATTACACCTCGGATATCGCCACAGCCTTTTCATCTGTAGCCCACATTTGCCGAGACGTTAACTACGGCTGACTAATCCGGAATATGCATGCAAACGGCGCATCTTTCTTCTTTATTTGCATCTACCTCCATATCGGCCGAGGCCTTTATTACGGCTCATACCTTTATAAAGAAACATGAAATGTAGGAGTTATTCTTCTACTCCTAGTTATAATGACCGCTTTCGTAGGATATGTCCTTCCCTGAGGACAAATGTCCTTCTGAGGTGCCACTGTTATTACCAACCTACTTTCTGCCGTTCCTTACGTAGGTAACGCCCTGGTTCAGTGAATCTGAGGGGGGTTCTCCGTAGATAACGCTACCTTAACCCGATTCTTCGCCTTTCACTTCCTCTTCCCATTTGTTATTGCTGCCGCCACAATAGTCCATCTTGTTTTCCTTCACCAAACTGGCTCAAATAACCCCACAGGGATTAATTCGGACGCTGACAAGATTTCCTTTCATCCTTATTTCTCCTATAAGGACCTCCTAGGGTTTGCAGCCCTCCTTCTTGCTCTTATTTCTATTGCTCTGTTCTCCCCTAATCTGCTAGGAGACCCAGACAATTTCACACCGGCTAACCCCCTTGTCACACCTCCCCATATCAAGCCTGAGTGATATTTCCTATTTGCTTACGCCATTCTACGCTCAATTCCAAACAAACTTGGAGGAGTCCTAGCCCTGCTATCCTCAATTCTAGTTCTTATGGTAGTCCCCATCCTACACACTTCCAAACAACGAGGGCTTACTTTCCGCCCACTAACCCAATTTCTCTTCTGGCTCCTCGTGGCAGACGTTGCTGTGCTAACATGAATTGGGGGCATGCCGGTTGAACACCCATTTGTCATTATTGGTCAAATTGCCTCCTTCCTTTACTTCTTCTTGTTCCTTGTACTCGCTCCCACCGTGAGCTGGGTAGAAAACAAGGTTCTTGAATGACAATGCACTA[GTAGCTCAGCATTTCA-----------------------------------------------------------------------------]
CohELZ15    [TACTAAAAATTGCCAACAACGCTTTAGTTGACCTCCCTGCCCCCGCCAATATCTCAGTCATGTGGAATTTCGGCTCGCTTCTAGG]CCTTTGTCTAGCCGCCCAAATCTTGACTGGCTTGTTCCTCGCTATACATTACACCTCGGATATCGCCACAGCCTTTTCATCTGTAGCCCACATTTGCCGAGACGTTAACTACGGCTGACTAATCCGGAATATGCATGCAAACGGCGCATCTTTCTTCTTTATTTGCATCTACCTCCATATCGGCCGAGGCCTTTATTACGGCTCATACCTTTATAAAGAAACATGAAATGTAGGAGTTATTCTTCTACTCCTAGTTATAATGACCGCTTTCGTAGGATATGTCCTTCCCTGAGGACAAATGTCCTTCTGAGGTGCCACTGTTATTACCAACCTACTTTCTGCCGTTCCTTACGTAGGTAACGCCCTGGTTCAATGAATCTGAGGGGGGTTCTCCGTAGATAACGCTACCTTAACCCGATTCTTCGCCTTTCACTTCCTCTTCCCATTTGTTATTGCTGCCGCCACAATAGTCCATCTTGTTTTCCTTCACCAAACTGGCTCAAATAACCCCACAGGGATTAATTCGGACGCTGACAAGATTTCCTTTCATCCTTATTTCTCCTATAAGGACCTCCTAGGGTTTGCAGCCCTCCTTCTTGCTCTTATTTCTATTGCTCTGTTCTCCCCTAATCTGCTAGGAGACCCAGACAATTTCACACCGGCTAACCCCCTTGTCACGCCTCCCCATATCAAGCCTGAGTGATATTTCCTATTTGCTTACGCCATTCTACGCTCAATTCCAAACAAACTTGGAGGAGTCCTAGCCCTGCTATCCTCAATTCTAGTTCTTATGGTAGTCCCCATCCTACACACTTCCAAACAACGAGGGCTTACTTTCCGCCCACTAACCCAATTTCTCTTCTGGCTCCTCGTGGCAGACGTTGCTGTGCTAACATGAATTGGGGGCATGCCGGTTGAACACCCATTTGTCATTATTGGTCAAATTGCCTCCTTCCTTTACTTCTTCTTGTTCCTTGTACTCGCTCCCACCGTGAGCTGGGTAGAAAACAAGGTTCTTGAATGACAATGCACTA[GTAGCTCAGCATTTCAGAGCGTCGGTCTTGTAAACCGAACGCCGGGGGTT-------------------------------------------]
CohELZ14    [TACTAAAAATTGCCAACAACGCTTTAGTTGACCTCCCTGCCCCCGCCAATATCTCAGTCATGTGGAATTTCGGCTCGCTTCTAGG]CCTTTGTCTAGCCGCCCAAATCTTGACTGGCTTGTTCCTCGCTATACATTACACCTCGGATATCGCCACAGCCTTTTCATCTGTAGCCCACATTTGCCGAGACGTTAACTACGGCTGACTAATCCGGAATATGCATGCAAACGGCGCATCTTTCTTCTTTATTTGCATCTACCTCCATATCGGCCGAGGCCTTTATTACGGCTCATACCTTTATAAAGAAACATGAAATGTAGGAGTTATTCTTCTACTCCTAGTTATAATGACCGCTTTCGTAGGATATGTCCTTCCCTGAGGACAAATGTCCTTCTGAGGTGCCACTGTTATTACCAACCTACTTTCTGCCGTTCCTTACGTAGGTAACGCCCTGGTTCAATGAATCTGAGGGGGGTTCTCCGTAGATAACGCTACCTTAACCCGATTCTTCGCCTTTCACTTCCTCTTCCCATTTGTTATTGCTGCCGCCACAATGGTCCATCTTGTTTTCCTTCACCAAACTGGCTCAAATAACCCCACAGGGATTAATTCGGACGCTGACAAGATTTCCTTTCATCCTTATTTCTCCTATAAGGACCTCCTAGGGTTTGCAGCCCTCCTTCTTGCTCTTATTTCTATTGCTCTGTTCTCCCCTAATCTGCTAGGAGACCCAGACAATTTCACACCGGCTAACCCCCTTGTCACGCCTCCCCATATCAAGCCTGAGTGATATTTCCTATTTGCTTACGCCATTCTACGCTCAATTCCAAACAAGCTTGGAGGAGTCCTAGCCCTGCTATCCTCAATTCTAGTTCTTATGGTAGTCCCCATCCTACACACTTCCAAACAACGAGGGCTTACTTTCCGCCCACTAACCCAATTTCTCTTCTGGCTCCTCGTGGCAGACGTTGCTGTGCTAACGTGAATTGGGGGCATGCCGGTTGAACACCCATTTGTCATTATTGGTCAAATTGCCTCCTTCCTTTACTTCTTCTTGTTCCTTGTACTCGCTCCCACCGTGAGCTGGGTAGAAAACAAGGTTCTTGAATGACAATGCACTA[GTAGCTCAGCATTTCAGAGCGTCGGTCTTGTAAACCGAACGCCGGGGGTT-------------------------------------------]
CohELZ13    [TACTAAAAATTGCCAACAACGCTTTAGTTGACCTCCCTGCCCCCGCCAATATCTCAGTCATGTGGAATTTCGGCTCGCTTCTAGG]CCTTTGTCTAGCCGCCCAAATCTTGACTGGCTTGTTCCTCGCTATACATTACACCTCGGATATCGCCACAGCCTTTTCATCTGTAGCCCACATTTGCCGAGACGTTAACTACGGCTGACTAATCCGGAATATGCATGCAAACGGCGCATCTTTCTTCTTTATTTGCATCTACCTCCATATCGGCCGAGGCCTTTATTACGGCTCATACCTTTATAAAGAAACATGAAATGTAGGAGTTATTCTTCTACTCCTAGTTATGATGACCGCTTTCGTAGGATATGTCCTTCCCTGAGGACAAATGTCCTTCTGAGGTGCCACTGTTATTACCAACCTACTTTCTGCCGTTCCTTACGTAGGTAACGCCCTGGTTCAATGAATCTGAGGGGGGTTCTCCGTAGATAACGCTACCTTAACCCGATTCTTCGCCTTTCACTTCCTCTTCCCATTTGTTATTGCTGCCGCCACAATGGTCCATCTTGTTTTCCTTCACCAAACTGGCTCAAATAACCCCACAGGGATTAATTCGGACGCTGACAAGATTTCCTTTCATCCTTATTTCTCCTATAAGGACCTCCTAGGGTTTGCAGCCCTCCTTCTTGCTCTTATTTCTATTGCTCTGTTCTCCCCTAATCTGCTAGGAGACCCAGACAATTTCACACCGGCTAACCCCCTTGTCACACCTCCCCATATCAAGCCTGAGTGATATTTCCTATTTGCTTACGCCATTCTACGCTCAATTCCAAACAAACTTGGAGGAGTCCTAGCCCTGCTATCCTCAATTCTAGTTCTTATGGTAGTCCCCATCCTACACACTTCCAAACAACGAGGACTTACTTTCCGCCCACTAACCCAATTTCTCTTCTGGCTCCTCGTGGCAGACGTTGCTGTGCTAACATGAATTGGGGGCATGCCGGTTGAACACCCATTTGTCATTATTGGTCAAATTGCCTCCTTCCTTTACTTCTTCTTGTTCCTTGTACTCGCTCCCACCGTGAGCTGGGTAGAAAACAAGGTCCTTGAATGACAATGCACTA[GTAGCTCAGC-----------------------------------------------------------------------------------]
CohTRC3     [-------------------------AGTTGACCTCCCTGCCCCCGCCAATATCTCAGTCATGTGGAATTTCGGCTCGCTTCTGGG]CCTTTGTCTAGCCGCCCAAATCTTGACTGGCTTGTTCCTCGCTATACATTACACCTCGGATATCGCCACAGCCTTTTCATCTGTAGCCCACATTTGCCGAGACGTTAACTACGGCTGACTAATCCGGAATATGCATGCAAACGGCGCATCTTTCTTCTTTATTTGCATCTACCTCCATATCGGCCGAGGCCTTTATTACGGCTCATACCTTTATAAAGAAACATGAAATGTAGGAGTTATTCTTCTACTCCTAGTTATAATGACCGCTTTCGTAGGATATGTCCTTCCCTGAGGACAAATGTCCTTCTGAGGTGCCACTGTTATTACCAACCTACTTTCTGCCGTTCCTTACGTAGGTAACGCCCTGGTTCAATGAATCTGAGGGGGGTTCTCCGTAGATAACGCTACCTTAACCCGATTCTTCGCCTTTCACTTCCTCTTCCCATTTGTTATTGCTGCCGCCACAATAGTCCATCTTGTTTTCCTTCACCAAACTGGCTCAAATAACCCCACAGGGATTAATTCGGACGCTGACAAGATTTCCTTTCATCCTTATTTCTCCTATAAGGACCTCCTAGGGTTTGCAGCCCTCCTTCTTGCTCTTATTTCTATTGCTCTGTTCTCCCCTAATCTGCTAGGAGACCCAGACAATTTCACACCGGCTAACCCCCTTGTCACGCCTCCCCATATCAAGCCTGAGTGATATTTCCTATTTGCTTACGCCATTCTACGCTCAATTCCAAACAAACTTGGAGGAGTCCTAGCCCTGCTATCCTCAATTCTAGTTCTTATGGTAGTCCCCATCCTACACACTTCCAAACAACGAGGGCTTACTTTCCGCCCACTAACCCAATTTCTCTTCTGGCTCCTCGTGGCAGACGTTGCTGTGCTAACATGAATTGGGGGCATGCCGGTTGAACACCCATTTGTCATTATTGGTCAAATTGCCTCCTTCCTTTACTTCTTCTTGTTCCTTGTACTCGCTCCCACCGTGAGCTGGGTAGAAAACAAGGTTCTTGAATGACAATGCACTA[GTAGCTCAGCATTTCAGAGCGTCGGTCTTGTAAA-----------------------------------------------------------]
CohTRC2     [TACTAAAAATTGCCAACAACGCTTTAGTTGACCTCCCTGCCCCCGCCAATATCTCAGTCATGTGGAATTTCGGCTCGCTTCTAGG]CCTTTGTCTAGCCGCCCAAATCTTGACTGGCTTGTTCCTCGCTATACATTACACCTCGGATATCGCCACAGCCTTTTCATCTGTAGCCCACATTTGCCGAGACGTTAACTACGGCTGACTAATCCGGAATATGCATGCAAACGGCGCATCTTTCTTCTTTATTTGCATCTACCTCCATATCGGCCGAGGCCTTTATTACGGCTCATACCTTTATAAAGAAACATGAAATGTAGGAGTTATTCTTCTACTCCTAGTTATGATGACCGCTTTCGTAGGATATGTCCTTCCCTGAGGACAAATGTCCTTCTGAGGTGCCACTGTTATTACCAACCTACTTTCTGCCGTTCCTTACGTAGGTAACGCCCTGGTTCAATGAATCTGAGGGGGGTTCTCCGTAGATAACGCTACCTTAACCCGATTCTTCGCCTTTCACTTCCTCTTCCCATTTGTTATTGCTGCCGCCACAATAGTCCATCTTGTTTTCCTTCACCAAACTGGCTCAAATAACCCCACAGGGATTAATTCGGACGCTGACAAGATTTCCTTTCATCCTTATTTCTCCTATAAGGACCTCCTAGGGTTTGCAGCCCTCCTTCTTGCTCTTATTTCTATTGCTCTGTTCTCCCCTAATCTGCTAGGAGACCCAGACAATTTCACACCGGCTAACCCCCTTGTCACACCTCCCCATATCAAGCCTGAGTGATATTTCCTATTTGCTTACGCCATTCTACGCTCAATTCCAAACAAACTTGGAGGGGTCCTAGCCCTGCTATCCTCAATTCTAGTTCTTATGGTAGTCCCCATCCTACACACTTCCAAACAACGAGGGCTTACTTTCCGCCCACTAACCCAGTTTCTCTTCTGGCTCCTCGTGGCAGACGTTGCTGTGCTAACATGAATTGGGGGCATGCCGGTTGAACACCCATTTGTCATTATTGGTCAAATTGCCTCCTTCCTTTACTTCTTCTTGTTCCTTGTACTCGCTCCCACCGTGAGCTGGGTAGAAAACAAGGTTCTTGAATGACAATGCACTA[GTAGCTCAGCATTTCAGAGCGTCGGTCTTGTAAACCGAACGCCGGGGGTT-------------------------------------------]
CohTRC1     [TACTAAAAATTGCCAACAACGCTTTAGTTGACCTCCCTGCCCCCGCCAATATCTCAGTCATGTGGAATTTCGGCTCGCTTCTAGG]CCTTTGTCTAGCCGCCCAAATCTTGACTGGCTTGTTCCTCGCTATACATTACACCTCGGATATCGCCACAGCCTTTTCATCTGTAGCCCACATTTGCCGAGACGTTAACTACGGCTGACTAATCCGGAATATGCATGCAAACGGCGCATCTTTCTTCTTTATTTGCATCTACCTCCATATCGGCCGAGGCCTTTATTACGGCTCATACCTTTATAAAGAAACATGAAATGTAGGAGTTATTCTTCTACTCCTAGTTATGATGACCGCTTTCGTAGGATATGTCCTTCCCTGAGGACAAATGTCCTTCTGAGGTGCCACTGTTATTACCAACCTACTTTCTGCCGTTCCTTACGTAGGTAACGCCCTGGTTCAATGAATCTGAGGGGGGTTCTCCGTAGATAACGCTACCTTAACCCGATTCTTCGCCTTTCACTTCCTCTTCCCATTTGTTATTGCTGCCGCCACAATAGTCCATCTTGTTTTCCTTCACCAAACTGGCTCAAATAACCCCACAGGGATTAATTCGGACGCTGACAAGATTTCCTTTCATCCTTATTTCTCCTATAAGGACCTCCTAGGGTTTGCAGCCCTCCTTCTTGCTCTTATTTCTATTGCTCTGTTCTCCCCTAATCTGCTAGGAGACCCAGACAATTTCACACCGGCTAACCCCCTTGTCACACCTCCCCATATCAAGCCTGAGTGATATTTCCTATTTGCTTACGCCATTCTACGCTCAATTCCAAACAAACTTGGAGGGGTCCTAGCCCTTCTATCCTCAATTCTAGTTCTTATGGTAGTCCCCATCCTACACACTTCCAAACAACGAGGGCTTACTTTCCGCCCACTAACCCAATTTCTCTTCTGGCTCCTCGTGGCAGACGTTGCTGTGCTAACATGAATTGGGGGCATGCCGGTTGAACACCCATTTGTCATTATTGGTCAAATTGCCTCCTTCCTTTACTTCTTCTTGTTCCTTGTACTCGCTCCCACCGTGAGCTGGGTAGAAAACAAGGTTCTTGAATGACAATGCACTA[GTAGCTCAGCATTTCAGAGCGTCGGTCTTGTAAACCGAACGCCGGGGGTT-------------------------------------------]
CohCHY7     [TACTAAAAATTGCCAACAACGCTTTAGTTGACCTCCCTGCCCCCGCCAATATCTCAGTCATGTGAAATTTCGGCTCGCTTCTAGG]CCTTTGTCTAGCCGCCCAAATCTTGACTGGGTTGTTCCTCGCTATACATTACACCTCGGATATCGCCACAGCCTTTTCATCTGTAGCCCACATTTGCCGAGACGTTAACTACGGCTGACTAATCCGGAATATGCATGCAAACGGCGCATCTTTCTTCTTTATTTGCATCTACCTCCATATCGGCCGAGGCCTTTATTACGGCTCATACCTTTATAAAGAAACATGAAATGTGGGAGTTATTCTTCTACTCCTAGTTATGATGACCGCTTTCGTAGGATATGTCCTTCCCTGAGGACAAATGTCCTTCTGAGGTGCCACTGTTATTACCAACCTACTTTCTGCCGTTCCTTACGTAGGTAACGCCCTGGTTCAATGAATCTGAGGGGGGTTCTCCGTAGATAACGCTACCTTAACCCGATTCTTCGCCTTTCACTTCCTCTTCCCATTTGTTATTGCTGCCGCCACAATAGTCCATCTTGTTTTCCTTCACCAAACTGGCTCAAATAACCCCACAGGGATTAATTCGGACGCTGACAAGATTTCCTTTCATCCTTATTTCTCCTATAAAGACCTCCTAGGGTTTGCAGCCCTCCTTCTTGCTCTTATTTCTATTGCTCTGTTCTCCCCTAATCTGCTAGGAGACCCAGACAATTTCACACCGGCTAACCCCCTTGTCACACCTCCCCATATCAAGCCTGAGTGATATTTCCTATTTGCTTACGCCATTCTACGCTCAATTCCAAACAAGCTTGGAGGAGTCCTAGCTCTGCTATCCTCAATTCTAGTTCTTATGGTAGTCCCCATCCTGCACACTTCCAAACAACGAGGGCTTACTTTCCGCCCACTAACCCAATTTCTCTTCTGGCTCCTCGTGGCAGACGTTGCTGTGCTAACATGAATCGGGGGCATGCCGGTTGAACACCCATTTGTCATTATCGGTCAAATTGCCTCCTTCCTCTACTTCTTCTTGTTCCTTGTACTCGCTCCCACCGTGAGCTGAGTAGAAAACAAGGTTCTTGAATGACAATGCACTA[GTAGCTCAGCATTTCAGAGCGTCGGTCTTGTAAACCGAACGCCGGGGGTT-------------------------------------------]
CohCHY6     [---------TTGCCAACAACGCTTTAGTTGACCTCCCTGCCCCCGCCAATATCTCAGTCATGTGGAATTTCGGCTCGCTTCTAGG]CCTTTGTCTAGCCGCCCAAATCTTGACTGGCTTGTTCCTCGCTATACATTACACCTCGGATATCGCCACAGCCTTTTCATCTGTAGCCCACATTTGCCGAGACGTTAACTACGGCTGACTAATCCGGAATATGCATGCAAACGGCGCATCTTTCTTCTTTATTTGCATCTACCTCCATATCGGCCGAGGCCTTTATTACGGCTCATACCTTTATAAAGAAACATGAAATGTAGGAGTTATTCTTCTACTCCTAGTTATGATGACCGCTTTCGTAGGATATGTCCTTCCCTGAGGACAAATGTCCTTCTGAGGTGCCACTGTTATTACCAACCTACTTTCTGCCGTTCCTTACGTAGGTAACGCCCTGGTTCAATGAATCTGAGGGGGGTTCTCCGTAGATAACGCTACCTTAACCCGATTCTTCGCCTTTCACTTCCTCTTCCCATTTGTTATTGCTGCCGCCACAATAGTCCATCTTGTTTTCCTTCACCAAACTGGCTCAAATAACCCCACAGGGATTAATTCGGACGCTGACAAGATTTCCTTTCATCCTTATTTCTCCTATAAGGACCTCCTAGGGTTTGCAGCCCTCCTTTTTGCTCTTATTTCTATTGCTCTGTTCTCCCCTAATCTGCTAGGAGACCCAGACAATTTCACACCGGCTAACCCCCTTGTCACACCTCCCCATATCAAGCCTGAGTGATATTTCCTGTTTGCTTACGCCATTCTACGCTCAATTCCAAACAAGCTTGGAGGAGTCCTAGCCCTGCTATCCTCAATTCTAGTTCTTATGGTGGTCCCCATCCTGCACACTTCCAAACAACGAGGGCTTACTTTCCGCCCACTAACCCAATTTCTCTTCTGACTCCTCGTGGCAGACGTTGCTGTGCTAACATGAATTGGGGGCATGCCGGTTGAACACCCATTTGTCATTATTGGTCAAATTGCCTCCTTCCTTTACTTCTTCTTATTCCTTGTACTCGCTCCCACCGTGAGCTGGGTAGAAAACAAGGTTCTTGAATGACAATGCACTA[GTAGCTCAGCATTTCAGAGCGTCGGTCTTGTAAACCGAACGCCGGGGGTT-------------------------------------------]
CohCHY5     [TACTAAAAATTGCCAACAACGCTTTAGTTGACCTCCCTGCCCCCGCCAATATCTCAGTCATGTGGAATTTCGGCTCGCTTCTAGG]CCTTTGTCTAGCCGCCCAAATCTTGACTGGCTTGTTCCTCGCTATACATTACACCTCGGATATCGCCACAGCCTTTTCATCTGTAGCCCACATTTGCCGAGACGTTAACTACGGCTGACTAATCCGGAATATGCATGCAAACGGCGCATCTTTCTTCTTTATTTGCATCTACCTCCATATCGGCCGAGGCCTTTATTACGGCTCATACCTTTATAAAGAAACATGAAATGTAGGAGTTATTCTTCTACTCCTAGTTATAATGACCGCTTTCGTAGGATATGTCCTTCCCTGAGGACAAATGTCCTTCTGAGGTGCCACTGTTATTACCAACCTACTTTCTGCCGTTCCTTACGTAGGTAACGCCCTTGTTCAATGAATCTGAGGGGGGTTCTCCGTAGATAACGCTACCTTAACCCGATTCTTCGCCTTTCACTTCCTCTTCCCATTTGTTATTGCTGCCGCCACAATAGTCCATCTTGTTTTCCTTCACCAAACTGGCTCAAATAACCCCACAGGGATTAATTCGGACGCTGACAAGATTTCCTTTCATCCTTATTTCTCCTATAAGGACCTCCTAGGGTTTGCAGCCCTCCTTCTTGCTCTTATTTCTATTGCTCTGTTCTCCCCTAATCTGCTAGGAGACCCAGACAATTTCACACCGGCTAACCCCCTTGTCACACCTCCCCATATCAAGCCTGAGTGATATTTCCTATTTGCTTACGCCATTCTACGCTCAATTCCAAACAAACTTGGAGGAGTCCTAGCCCTGCTATCCTCAATTCTAGTTCTTATAGTAGTCCCCATCCTACACACTTCCAAACAACGAGGGCTTACTTTCCGCCCACTAACCCAATTTCTCTTCTGGCTCCTCGTGGCAGACGTTGCTGTGCTAACATGAATTGGGGGCATGCCGGTTGAACACCCATTTGTCATTATTGGTCAAATTGCCTCCTTCCTTTACTTCTTCTTGTTCCTTGTACTCGCTCCCACCGTGAGCTGGGTAGAAAACAAGGTTCTTGAATGACAATGCACTA[GTAGCTCAGCATTTCAGAGCGTCGG--------------------------------------------------------------------]
CohCHY4     [TACTAAAAATTGCCAACAACGCTTTAGTTGACCTCCCTGCCCCCGCCAATATCTCAGTCATGTGGAATTTCGGCTCGCTTCTAGG]CCTTTGTCTAGCCGCCCAAATCTTGACTGGCTTGTTCCTCGCTATACATTACACCTCGGATATCGCCACAGCCTTTTCATCTGTAGCCCACATTTGCCGAGACGTTAACTACGGCTGACTAATCCGGAATATGCATGCAAACGGCGCATCTTTCTTCTTTATTTGCATCTACCTCCACATCGGCCGAGGCCTTTATTACGGCTCATACCTTTATAAAGAAACATGAAATGTAGGAGTTATTCTTCTACTCCTAGTTATAATGACCGCTTTCGTAGGATATGTCCTTCCCTGAGGACAAATGTCCTTCTGAGGTGCCACTGTTATTACCAACCTACTTTCTGCCGTTCCTTACGTAGGTAACGCCCTGGTTCAATGAATCTGAGGGGGGTTCTCCGTAGATAACGCTACCTTAACCCGATTCTTCGCCTTTCACTTCCTCTTCCCATTTGTTATTGCTGCCGCCACAATAGTCCATCTTGTTTTCCTTCACCAAACTGGCTCAAATAACCCCACAGGGATTAATTCGGACGCTGACAAGATTTCCTTTCATCCTTATTTCTCCTATAAGGACCTCCTAGGGTTTGCAGCCCTCCTTCTTGCTCTTATTTCTATTGCTCTGTTCTCCCCTAATCTGCTAGGAGACCCAGACAATTTCACACCGGCTAACCCCCTTGTCACACCTCCCCATATCAAGCCTGAGTGATATTTCCTATTTGCTTACGCCATTCTACGCTCAATTCCAAACAAACTTGGAGGAGTCCTAGCCCTGCTATCCTCAATTCTAGTTCTTATGGTAGTCCCCATCCTACACACTTCCAAACAACGAGGGCTTACTTTCCGCCCACTAACCCAATTTCTCTTCTGGCTCCTCGTGGCAGACGTTGCTGTGCTAACATGAATTGGGGGCATGCCGGTTGAACACCCATTTGTCATTATTGGTCAAATTGCCTCCTTCCTTTACTTCTTCTTGTTCCTTGTACTCGCTCCCACCGTGAGCTGGGTAGAAAACAAGGTTCTTGAATGACAATGCACTA[GTAGCTCAGCATTTCAGAGCGTCGGTCTTGTAAACCGAACGCCGGGGGTT-------------------------------------------]
CohCHY3     [TACTAAAAATTGCCAACAACGCTTTAGTTGACCTCCCTGCCCCCGCCAATATCTCAGTCATGTGAAATTTCGGCTCGCTTCTAGG]CCTTTGTCTAGCCGCCCAAATCTTGACTGGGTTGTTCCTCGCTATACATTACACCTCGGATATCGCCACAGCCTTTTCATCTGTAGCCCACATTTGCCGAGACGTTAACTACGGCTGACTAATCCGGAATATGCATGCAAACGGCGCATCTTTCTTCTTTATTTGCATCTACCTCCATATCGGCCGAGGCCTTTATTACGGCTCATACCTTTATAAAGAAACATGAAATGTGGGAGTTATTCTTCTACTCCTAGTTATGATGACCGCTTTCGTAGGATATGTCCTTCCCTGAGGACAAATGTCCTTCTGAGGTGCCACTGTTATTACCAACCTACTTTCTGCCGTTCCTTACGTAGGTAACGCCCTGGTTCAATGAATCTGAGGGGGGTTCTCCGTAGATAACGCTACCTTAACCCGATTCTTCGCCTTTCACTTCCTCTTCCCATTTGTTATTGCTGCCGCCACAATAGTCCATCTTGTTTTCCTTCACCAAACTGGCTCAAATAACCCCACAGGGATTAATTCGGACGCTGACAAGATTTCCTTTCATCCTTATTTCTCCTATAAAGACCTCCTAGGGTTTGCAGCCCTCCTTCTTGCTCTTATTTCTATTGCTCTGTTCTCCCCTAATCTGCTAGGAGACCCAGACAATTTCACACCGGCTAACCCCCTTGTCACACCTCCCCATATCAAGCCTGAGTGATATTTCCTATTTGCTTACGCCATTCTACGCTCAATTCCAAACAAGCTTGGAGGAGTCCTAGCCCTGCTATCCTCAATTCTAGTTCTTATGGTAGTCCCCATCCTGCACACTTCTAAACAACGAGGGCTTACTTTCCGCCCACTAACCCAATTTCTCTTCTGGCTCCTCGTGGCAGACGTTGCTGTGCTAACATGAATCGGGGGCATGCCGGTTGAACACCCATTTGTCATTATCGGTCAAATTGCCTCCTTCCTCTACTTCTTCTTGTTCCTTGTACTCGCTCCCACCGTGAGCTGAGTAGAAAACAAGGTTCTTGAATGACAATGCACTA[GTAGCTCAGCATTTCAGAGCGTCGGTCTTGTAAACCGAACGCCGGGGGTT-------------------------------------------]
CohCHY2     [TACTAAAAATTGCCAACAACGCTTTAGTTGACCTCCCTGCCCCCGCCAATATCTCAGTCATGTGGAATTTCGGCTCGCTTCTAGG]CCTTTGTCTAGCCGCCCAAATCTTGACTGGCTTGTTCCTCGCTATACATTACACCTCGGATATCGCCACAGCCTTTTCATCTGTAGCCCACATTTGCCGAGACGTTAACTACGGCTGACTAATCCGGAATATGCATGCAAACGGCGCATCTTTCTTCTTTATTTGCATCTACCTCCATATTGGCCGAGGCCTTTATTACGGCTCATACCTTTATAAAGAAACATGAAATGTAGGAGTTATTCTTCTACTCCTAGTTATAATGACCGCTTTCGTAGGATATGTCCTTCCCTGAGGACAAATGTCCTTCTGAGGTGCCACTGTTATTACCAACCTACTTTCTGCCGTTCCTTACGTAGGTAACGCCCTGGTTCAATGAATCTGAGGGGGGTTCTCCGTAGATAACGCTACCTTAACCCGATTCTTCGCCTTTCACTTCCTCTTCCCATTTGTTATTGCTGCCGCCACAATAGTCCATCTTGTTTTCCTTCACCAAACTGGCTCAAATAACCCCACAGGGATTAATTCGGACGCTGACAAGATTTCCTTTCATCCTTATTTCTCCTATAAGGACCTCCTAGGGTTTGCAGCCCTCCTTCTTGCTCTTATTTCTATTGCTCTGTTCTCCCCTAATCTGCTAGGAGACCCAGACAATTTCACACCGGCTAACCCCCTTGTCACGCCTCCCCATATCAAGCCTGAGTGATATTTCCTATTTGCTTACGCCATTCTACGCTCAATTCCAAACAAACTTGGAGGAGTCCTAGCCCTGCTATCCTCAATTCTAGTTCTTATGGTAGTCCCCATCCTACACACTTCCAAACAACGAGGGCTTACTTTCCGCCCACTAACCCAATTTCTCTTCTGGCTCCTCGTGGCAGACGTTGCTGTGCTAACATGAATTGGGGGCATGCCGGTTGAACACCCATTTGTCATTATTGGTCAAATTGCCTCCTTCCTTTACTTCTTCTTGTTCCTTGTACTCGCTCCCACCGTGAGCTGGGTAGAAAACAAGGTTCTTGAATGACAATGCACTA[GTAGCTCAGCATTTCAGAGCGTCGGTCTTGTAAACCGAACGCCGGGGG---------------------------------------------]
CohCHY1     [TACTAAAAATTGCCAACAACGCTTTAGTTGACCTCCCTGCCCCCGCCAATATCTCAGTCATGTGGAATTTCGGCTCGCTTCTAGG]CCTTTGTCTAGCCGCCCAAATCTTGACTGGCTTGTTCCTCGCTATACATTACACCTCGGATATCGCCACAGCCTTTTCATCTGTAGCCCACATTTGCCGAGACGTTAACTACGGCTGACTAATCCGGAATATGCATGCAAACGGCGCATCTTTCTTCTTTATTTGCATCTACCTCCATATCGGCCGAGGCCTTTATTACGGCTCATACCTTTATAAAGAAACATGAAATGTAGGAGTTATTCTTCTACTCCTAGTTATAATGACCGCTTTCGTAGGATATGTCCTTCCCTGAGGACAAATGTCCTTCTGAGGTGCCACTGTTATTACCAACCTACTTTCTGCCGTTCCTTACGTAGGTAACGCCCTGGTTCAATGAATCTGAGGGGGGTTCTCCGTAGATAACGCTACCTTAACCCGATTCTTCGCCTTTCACTTCCTCTTCCCATTTGTTATTGCTGCCGCCACAATAGTCCATCTTGTTTTCCTTCACCAAACTGGCTCAAATAACCCCACAGGGATTAATTCGGACGCTGACAAGATTTCCTTTCATCCTTATTTCTCCTATAAGGACCTCCTAGGGTTTGCAGCCCTCCTTCTTGCTCTTATTTCTATTGCTCTGTTCTCCCCTAATCTGCTAGGAGACCCAGACAATTTCACACCGGCTAACCCCCTTGTCACGCCTCCCCATATCAAGCCTGAGTGATATTTCCTATTTGCTTACGCCATTCTACGCTCAATTCCAAACAAACTTGGAGGAGTCCTAGCCCTGCTATCCTCAATTCTAGTTCTTATGGTAGTCCCCATCCTACACACTTCCAAACAACGAGGGCTTACTTTCCGCCCACTAACCCAATTTCTCTTCTGGCTCCTCGTGGCAGACGTTGCTGTGCTAACATGAATTGGGGGCATGCCGGTTGAACACCCATTTGTCATTATTGGTCAAATTGCCTCCTTCCTTTACTTCTTCTTGTTCCTTGTACTCGCTCCCACCGTGAGCTGGGTAGAAAACAAGGTTCTTGAATGACAATGCACTA[GTAGCTCAGCATTTCAGAGCGTCGGTCTTGTAAACCGAACGCCGGGGGTT-------------------------------------------]
CohSFG7     [---------------------------------------------------TCTCAGTCATGTGGAATTTCGGCTCGCTTCTAGG]CCTTTGTCTAGCCGCCCAAATCTTGACTGGCTTGTTCCTCGCTATACATTACACCTCGGATATCGCCACAGCCTTTTCATCTGTAGCCCACATTTGCCGAGACGTTAACTACGGCTGACTAATCCGGAATATGCATGCAAACGGCGCATCTTTCTTCTTTATTTGCATCTACCTCCATATCGGCCGAGGCCTTTATTACGGCTCATACCTTTATAAAGAAACATGAAATGTAGGAGTTATTCTTCTACTCCTAGTTATAATGACCGCTTTCGTAGGATATGTCCTTCCCTGAGGACAAATGTCCTTCTGAGGTGCCACTGTTATTACCAACCTACTTTCTGCCGTTCCTTACGTAGGTAACGCCCTGGTTCAATGAATCTGAGGGGGGTTCTCCGTAGATAACGCTACCTTAACCCGATTCTTCGCCTTTCACTTCCTCTTCCCATTTGTTATTGCTGCCGCCACAATAGTCCATCTTGTTTTCCTTCACCAAACTGGCTCAAATAACCCCACAGGGATTAATTCGGACGCTGACAAGATTTCCTTTCATCCTTATTTCTCCTATAAGGACCTCCTAGGGTTTGCAGCCCTCCTTCTTGCTCTTATTTCTATTGCTCTGTTCTCCCCTAATCTGCTAGGAGACCCAGACAATTTCACACCGGCTAACCCCCTTGTCACGCCTCCCCATATCAAGCCTGAGTGATATTTCCTATTTGCTTACGCCATTCTACGCTCAATTCCAAACAAACTTGGAGGAGTCCTAGCCCTGCTATCCTCAATTCTAGTTCTTATGGTAGTCCCCATCCTACACACTTCCAAACAACGAGGGCTTACTTTCCGCCCACTAACCCAATTTCTCTTCTGGCTCCTCGTGGCAGACGTTGCTGTGCTAACATGAATTGGGGGCATGCCGGTTGAACACCCATTTGTCATTATTGGTCAAATTGCCTCCTTCCTTTACTTCTTCTTGTTCCTTGTACTCGCTCCCACCGTGAGCTGGGTAGAAAACAAGGTTCTTGAATGACAATGCACTA[GTAGCTCAGCATTTCA-----------------------------------------------------------------------------]
CohCHY13    [TACTAAAAATTGCCAACAACGCTTTAGTTGACCTCCCTGCCCCCGCCAATATCTCAGTCATGTGGAATTTCGGCTCGCTTCTAGG]CCTTTGTCTAGCCGCCCAAATCTTGACTGGCTTGTTCCTCGCTATACATTACACCTCGGATATCGCCACAGCCTTTTCATCTGTAGCCCACATTTGCCGAGACGTTAACTACGGCTGACTAATCCGGAATATGCATGCAAACGGCGCATCTTTCTTCTTTATTTGCATCTACCTCCATATCGGCCGAGGCCTTTATTACGGCTCATACCTTTATAAAGAAACATGAAATGTAGGAGTTATTCTTCTACTCCTAGTTATAATGACCGCTTTCGTAGGATATGTCCTTCCCTGAGGACAAATGTCCTTCTGAGGTGCCACTGTTATTACCAACCTACTTTCTGCCGTTCCTTACGTAGGTAACGCCCTGGTTCAATGAATCTGAGGGGGGTTCTCCGTAGATAACGCTACCTTAACCCGATTCTTCGCCTTTCACTTCCTCTTCCCATTTGTTATTGCTGCCGCCACAATAGTCCATCTTGTTTTCCTTCACCAAACTGGCTCAAATAACCCCACAGGGATTAATTCGGACGCTGACAAGATTTCCTTTCATCCTTATTTCTCCTATAAGGACCTCCTAGGGTTTGCAGCCCTCCTTCTTGCTCTTATTTCTATTGCTCTGTTCTCCCCTAATCTGCTAGGAGACCCAGACAATTTCACACCGGCTAACCCCCTTGTCACACCTCCCCATATCAAGCCTGAGTGATATTTCCTATTTGCTTACGCCATTCTACGCTCAATTCCAAACAAACTTGGAGGAGTCCTAGCCCTGCTATCCTCAATTCTAGTTCTTATGGTAGTCCCCATCCTACACACTTCCAAACAACGAGGGCTTACTTTCCGCCCACTAACCCAATTTCTCTTCTGGCTCCTCGTGGCAGACGTTGCTGTGCTAACATGAATTGGGGGCATGCCGGTTGAACACCCATTTGTCATTATTGGTCAAATTGCCTCCTTCCTTTACTTCTTCTTGTTCCTTGTACTCGCTCCCACCGTGAGCTGGGTAGAAAACAAGGTTCTTGAATGACAATGCACTA[G--------------------------------------------------------------------------------------------]
CohELZ18    [TACTAAAAATTGCCAACAACGCTTTAGTTGACCTCCCTGCCCCCGCCAATATCTCAGTCATGTGGAATTTCGGCTCGCTTCTAGG]CCTTTGTCTAGCCGCCCAAATCTTGACTGGCTTGTTCCTCGCTATACATTACACCTCGGATATCGCCACAGCCTTTTCATCTGTAGCCCACATTTGCCGAGACGTTAACTACGGCTGACTAATCCGGAATATGCATGCAAACGGCGCATCTTTCTTCTTTATTTGCATCTACCTCCATATCGGCCGAGGCCTTTATTACGGCTCATACCTTTATAAAGAAACATGAAATGTAGGAGTTATTCTTCTACTCCTAGTTATGATGACCGCTTTCGTAGGATATGTCCTTCCCTGAGGACAAATGTCCTTCTGGGGTGCCACTGTTATTACCAACCTACTTTCTGCCGTTCCTTACGTAGGTAACGCCCTAGTTCAATGAATCTGAGGGGGGTTCTCCGTAGATAACGCTACCTTAACCCGATTCTTCGCCTTTCACTTCCTCTTCCCATTTGTTATTGCTGCCGCCACAATAGTCCATCTTGTTTTCCTTCACCAAACTGGCTCAAATAACCCCACAGGGATTAATTCGGACGCTGACAAGATTTCCTTTCATCCTTATTTCTCCTATAAGGACCTCCTAGGGTTTGCAGCCCTCCTTCTTGCTCTTATTTCTATTGCTCTGTTCTCCCCTAATCTGCTAGGAGACCCAGACAATTTCACACCGGCTAACCCCCTTGTCACACCTCCCCATATCAAGCCTGAGTGATATTTCCTATTTGCTTACGCCATTCTACGCTCAATTCCAAACAAGCTTGGAGGAGTCCTAGCCCTGCTATCCTCAATTCTAGTTCTTATGGTAGTCCCCATCCTACACACTTCCAAACAACGAGGGCTTACTTTCCGCCCACTAACCCAATTTCTCTTCTGGCTCCTCGTGGCAGACGTTGCTGTGCTAACATGAATTGGGGGCATGCCGGTTGAACACCCATTTGTCATTATTGGTCAAATTGCCTCCTTCCTTTACTTCTTCTTGTTCCTTGTACTCGCTCCCACCGTGAGCTGGGTAGAAAACAAGGTTCTTGAATGACAATGCACTA[GTAGCTCAGCATTTCAGAGCGTCGGTCTTGTAAACCGAACGCCGGGGGTTAAAATCCCCCCTACT----------------------------]
CohELZ17    [---------------------------------------------------TCTCAGTCATGTGAAATTTCGGCTCGCTTCTAGG]CCTTTGTCTAGCCGCCCAAATCTTGACTGGGTTGTTCCTCGCTATACATTACACCTCGGATATCGCCACAGCCTTTTCATCTGTAGCCCACATTTGCCGAGACGTTAACTACGGCTGACTAATCCGGAATATGCATGCAAACGGCGCATCTTTCTTCTTTATTTGCATCTACCTCCATATCGGCCGAGGCCTTTATTACGGCTCATACCTTTATAAAGAAACATGAAATGTGGGAGTTATTCTTCTACTCCTAGTTATGATGACCGCTTTCGTAGGATATGTCCTTCCCTGAGGACAAATGTCCTTCTGAGGTGCCACTGTTATTACCAACCTACTTTCTGCCGTTCCTTACGTAGGTAACGCCCTGGTTCAATGAATCTGAGGGGGGTTCTCCGTAGATAACGCTACCTTAACCCGATTCTTCGCCTTTCACTTCCTCTTCCCATTTGTTATTGCTGCCGCCACAATAGTCCATCTTGTTTTCCTTCACCAAACTGGCTCAAATAACCCCACAGGGATTAATTCGGACGCTGACAAGATTTCCTTTCATCCTTATTTCTCCTATAAAGACCTCCTAGGGTTTGCAGCCCTCCTTCTTGCTCTTATTTCTATTGCTCTGTTCTCCCCTAATCTGCTAGGGGACCCAGACAATTTCACACCGGCTAACCCCCTTGTCACACCTCCCCATATCAAGCCTGAGTGATATTTCCTATTTGCTTACGCCATTCTACGCTCAATTCCAAACAAGCTTGGAGGAGTCCTAGCCCTGCTATCCTCAATTCTAGTTCTTATGGTAGTCCCCATCCTGCACACTTCTAAACAACGAGGGCTTACTTTCCGCCCACTAACCCAATTTCTCTTCTGGCTCCTCGTGGCAGACGTTGCTGTGCTAACATGAATCGGGGGCATGCCGGTTGAACACCCATTTGTCATTATCGGTCAAATTGCCTCCTTCCTCTACTTCTTCTTGTTCCTTGTACTCGCTCCCACCGTGAGCTGAGTAGAAAACAAGGTTCTTGAATGACAATGCACTA[GTAGCTCAGCATTTCAGAGCGTCGGTCTTGTAAACCGAACGCCGGGGGTTAAAATCCCCCC--------------------------------]
CohELZ16    [-------------------------------------------------TATCTCAGTCATGTGGAATTTCGGCTCGCTTCTAGG]CCTTTGTCTAGCCGCCCAAATCTTGACTGGCTTGTTCCTCGCTATACATTACACCTCGGATATCGCCACAGCCTTTTCATCTGTAGCCCACATTTGCCGAGACGTTAACTACGGCTGACTAATCCGGAATATGCATGCAAACGGCGCATCTTTCTTCTTTATTTGCATCTACCTCCATATCGGCCGAGGCCTTTATTACGGCTCATACCTTTATAAAGAAACATGAAATGTAGGAGTTATTCTTCTACTCCTAGTTATAATGACCGCTTTCGTAGGATATGTCCTTCCCTGAGGACAAATGTCCTTCTGAGGTGCCACTGTTATTACCAACCTACTTTCTGCCGTTCCTTACGTAGGTAACGCCCTGGTTCAATGAATCTGAGGGGGGTTCTCCGTAGATAACGCTACCTTAACCCGATTCTTCGCCTTTCACTTCCTCTTCCCATTTGTTATTGCTGCCGCCACAATAGTCCATCTTGTTTTCCTTCACCAAACTGGCTCAAATAACCCCACAGGGATTAATTCGGACGCTGACAAGATTTCCTTTCATCCTTATTTCTCCTATAAGGACCTCCTAGGGTTTGCAGCCCTCCTTCTTGCTCTTATTTCTATTGCTCTGTTCTCCCCTAATCTGCTAGGAGACCCAGACAATTTCACACCGGCTAACCCCCTTGTCACGCCTCCCCATATCAAGCCTGAGTGATATTTCCTATTTGCTTACGCCATTCTACGCTCAATTCCAAACAAACTTGGAGGAGTCCTAGCCCTGCTATCCTCAATTCTAGTTCTTATGGTAGTCCCCATCCTACACACTTCCAAACAACGAGGGCTTACTTTCCGCCCACTAACCCAATTTCTCTTCTGGCTCCTCGTGGCAGACGTTGCTGTGCTAACATGAATTGGGGGCATGCCGGTTGAACACCCATTTGTCATTATTGGTCAAATTGCCTCCTTCCTTTACTTCTTCTTGTTCCTTGTACTCGCTCCCACCGTGAGCTGGGTAGAAAACAAGGTTCTTGAATGACAATGCACTA[GTAGCTCAGCATTTCAGAGCGTCGGTCTTGTAAACCGAACGCCGGGGGTTAAAATCCCCCCTACTGCTCA-----------------------]
CohCHY15    [--------------------------------------------------ATCTCAGTCATGTGGAATTTCGGCTCGCTTCTAGG]CCTTTGTCTAGCCGCCCAAATCTTGACTGGCTTGTTCCTCGCTATACATTACACCTCGGATATCGCCACAGCCTTTTCATCTGTAGCCCACATTTGCCGAGACGTTAACTACGGCTGACTAATCCGGAATATGCATGCAAACGGCGCATCTTTCTTCTTTATTTGCATCTACCTCCATATCGGCCGAGGCCTTTATTACGGCTCATACCTTTATAAAGAAACATGAAATGTAGGAGTTATTCTTCTACTCCTAGTTATAATGACCGCTTTCGTAGGATATGTCCTTCCCTGAGGACAAATGTCCTTCTGAGGTGCCACTGTTATTACCAACCTACTTTCTGCCGTTCCTTACGTAGGTAACGCCCTGGTTCAATGAATCTGAGGGGGGTTCTCCGTAGATAACGCTACCTTAACCCGATTCTTCGCCTTTCACTTCCTCTTCCCATTTGTTATTGCTGCCGCCACAATAGTCCATCTTGTTTTCCTTCACCAAACTGGCTCAAATAACCCCACAGGGATTAATTCGGACGCTGACAAGATTTCCTTTCATCCTTATTTCTCCTATAAGGACCTCCTAGGGTTTGCAGCCCTCCTTCTTGCTCTTATTTCTATTGCTCTGTTCTCCCCTAATCTGCTAGGAGACCCAGACAATTTCACACCGGCTAACCCCCTTGTCACACCTCCCCATATCAAGCCTGAGTGATATTTCCTATTTGCTTACGCCATTCTACGCTCAATTCCAAACAAACTTGGAGGAGTCCTAGCCCTGCTATCCTCAATTCTAGTTCTTATGGTAGTCCCCATCCTACACACTTCCAAACAACGAGGGCTTACTTTCCGCCCACTAACCCAATTTCTCTTCTGGCTCCTCGTGGCAGACGTTGCTGTGCTAACATGAATTGGGGGCATGCCGGTTGAACACCCATTTGTCATTATTGGTCAAATTGCCTCCTTCCTTTACTTCTTCTTGTTCCTTGTACTCGCTCCCACCGTGAGCTGGGTAGAAAACAAGGTTCTTGAATGACAATGCACTA[GTAGCTCAGCATTTCAGAGCGTCGGTC------------------------------------------------------------------]
CohSFG5     [TACTAAAAATTGCCAACAACGCTTTAGTTGACCTCCCTGCCCCCGCCAATATCTCAGTCATGTGGAATTTCGGCTCGCTTCTAGG]CCTTTGTCTAGCCGCCCAAATCTTGACTGGCTTGTTCCTCGCTATACATTACACCTCGGATATCGCCACAGCCTTTTCATCTGTAGCCCACATTTGCCGAGACGTTAACTACGGCTGACTAATCCGGAATATGCATGCAAACGGCGCATCTTTCTTCTTTATTTGCATCTACCTCCATATCGGCCGAGGCCTTTATTACGGCTCATACCTTTATAAAGAAACATGAAATGTAGGAGTTATTCTTCTACTCCTAGTTATGATGACCGCTTTCGTAGGATATGTCCTTCCCTGAGGACAAATGTCCTTCTGAGGTGCCACTGTTATTACCAACCTACTTTCTGCCGTTCCTTACGTAGGTAACGCCCTGGTTCAATGAATCTGAGGGGGGTTCTCCGTAGATAACGCTACCTTAACCCGATTCTTCGCCTTTCACTTCCTCTTCCCATTTGTTATTGCTGCCGCCACAATAGTCCATCTTGTTTTCCTTCACCAAACTGGCTCAAATAACCCCACAGGGATTAATTCGGACGCTGACAAGATTTCCTTTCATCCTTATTTCTCCTATAAGGACCTCCTAGGGTTTGCAGCCCTCCTTCTTGCTCTTATTTCTATTGCTCTGTTCTCCCCTAATCTGCTAGGAGACCCAGACAATTTCACACCGGCTAACCCCCTTGTCACACCTCCCCATATCAAGCCTGAGTGATATTTCCTATTTGCTTACGCCATTCTACGCTCAATTCCAAACAAACTTGGAGGGGTCCTAGCCCTGCTATCCTCAATTCTAGTTCTTATGGTAGTCCCCATCCTACACACTTCCAAACAACGAGGGCTTACTTTCCGCCCACTAACCCAATTTCTCTTCTGGCTCCTCGTGGCAGACGTTGCTGTGCTAACATGAATTGGGGGCATGCCGGTTGAACACCCATTTGTCATTATTGGTCAAATTGCCTCCTTCCTTTACTTCTTCTTGTTCCTTGTACTCGCTCCCACCGTGAGCTGGGTAGAAAACAAGGTTCTTGAATGACAATGCACTA[GTAGCTCAGCATTTCAGAGCGTCGGTCTTGTAAACCGAA------------------------------------------------------]
[CohCHY14    --------------------------------------------------------------------------------------------------------------------TTGTTCCTCGCTATACATTACACCTCGGATATCGCCACAGCCTTTTCATCTGTAGCCCACATTTGCCGAGACGTTAACTACGGCTGACTAATCCGGAATATGCATGCAAACGGCGCATCTTTCTTCTTTATTTGCATCTACCTCCATATCGGCCGAGGCCTTTATTACGGCTCATACCTTTATAAAGAAACATGAAATGTGGGAGTTATTCTTCTACTCCTAGTTATGATGACCGCTTTCGTAGGATATGTCCTTCCCTGAGGACAAATGTCCTTCTGAGGTGCCACTGTTATTACCAACCTACTTTCTGCCGTTCCTTACGTAGGTAACGCCCTGGTTCAATGAATCTGAGGGGGGTTCTCCGTAGATAACGCTACCTTAACCCGATTCTTCGCCTTTCACTTCCTCTTCCCATTTGTTATTGCTGCCGCCACAATAGTCCATCTTGTTTTCCTTCACCAAACTGGCTCAAATAACCCCACAGGGATTAATTCGGACGCTGACAAGATTTCCTTTCATCCTTATTTCTCCTATAAAGACCTCCTAGGGTTTGCAGCCCTCCTTCTTGCTCTTATTTCTATTGCTCTGTTCTCCCCTAATCTGCTAGGAGACCCAGACAATTTCACACCGGCTAACCCCCTTGTCACACCTCCCCATATCAAGCCTGAGTGATATTTCCTATTTGCTTACGCCATTCTACGCTCAATTCCAAACAAGCTTGGAGGAGTCCTAGCCCTGCTATCCTCAATTCTAGTTCTTATGGTAGTCCCCATCCTGCACACTTCTAAACAACGAGGGCTTACTTTCCGCCCACTAACCCAATTTCTCTTCTGGCTCCTCGTGGCAGACGTTGCTGTGCTAACATGAATCGGGGGCATGCCGGTTGAACACCCATTTGTCATTATCGGTCAAATTGCCTCCTTCCTCTACTTCTTCTTGTTCCTTGTACTCGCTCCCACCGTGAGCTGAGTAGAAAACAAGGTTCTTGAATGACAATGCACTAGTAGCTCAGCATTTCAGAGCGTCGGTCTTGTAAACCGAACGCCGGGGGTTAAAATCCCCCCTACTGCTCAGAAAAAGGAGATTTTAACTCCTA]
[CohSFG6     ---------------------------------------------------------------------------------------------------------------------------------------------------------------TTTCATCTGTAGCCCACATTTGCCGAGACGTTAACTACGGCTGACTAATCCGGAATATGCATGCAAACGGCGCATCTTTCTTCTTTATTTGCATCTACCTCCATATCGGCCGAGGCCTTTATTACGGCTCATACCTTTATAAAGAAACATGAAATGTAGGAGTTATTCTTCTACTCCTAGTTATAATGACCGCTTTCGTAGGATATGTCCTTCCCTGAGGACAAATGTCCTTCTGAGGTGCCACTGTTATTACCAACCTACTTTCTGCCGTTCCTTACGTAGGTAACGCCCTGGTTCAATGAATCTGAGGGGGGTTCTCCGTAGATAACGCTACCTTAACCCGATTCTTCGCCTTTCACTTCCTCTTCCCATTTGTTATTGCTGCCGCCACAATAGTCCATCTTGTTTTCCTTCACCAAACTGGCTCAAATAACCCCACAGGGATTAATTCGGACGCTGACAAGATTTCCTTTCATCCTTATTTCTCCTATAAGGACCTCCTAGGGTTTGCAGCCCTCCTTCTTGCTCTTATTTCTATTGCTCTGTTCTCCCCTAATCTGCTAGGAGACCCAGACAATTTCACACCGGCTAACCCCCTTGTCACGCCTCCCCATATCAAGCCTGAGTGATATTTCCTATTTGCTTACGCCATTCTACGCTCAATTCCAAACAAGCTTGGAGGAGTCCTAGCCCTGCTATCCTCAATTCTAGTTCTTATGGTAGTCCCCATCCTACACACTTCCAAACAACGAGGGCTTACTTTCCGCCCACTAACCCAATTTCTCTTCTGGCTCCTCGTGGCAGACGTTGCTGTGCTAACATGAATTGGGGGCATGCCGGTTGAACACCCATTTGTCATTATTGGTCAAATTGCCTCCTTCCTTTACTTCTTCTTGTTCCTTGTACTCGCTCCCACCGTGAGCTGGGTAGAAAACAAGGTTCTTGAATGACAATGCACTAGT-------------------------------------------------------------------------------------------]
[CohELZ8     -------------------------------CCTCCCTGCCCCCGCCAATATCTCAGTCATGTGGAATTTCGGCTCGCTTCTAGGCCTTTGTCTAGCCGCCCAAATCTTAACTGGCTTGTTCCTCGCTATACATTACACCTCGGATATCGCCACAGCCTTTTCATCTGTAGCCCACATTTGCCGAGACGTTAACTACGGCTGACTAATCCGGAATATGCATGCAAACGGCGCATCTTTCTTCTTTATTTGCATCTACCTCCATATCGGCCGAGGCCTTTATTACGGCTCATACCTTTATAAAGAAACATGAAATGTAGGAGTTATTCTTCTACTCCTAGTTATGATGACCGCTTTCGTAGGATATGTCCTTCCCTGAGGACAAATGTCCTTCTGAGGTGCCACTGTTATTACCAACCTACTTTCTGCCGTTCCTTACGTAGGTAACGCCCTGGTTCAATGAATCTGAGGGGGGTTCTCCGTAGATAACGCTACCTTAACCCGATTCTTCGCCTTTCACTTCCTCTTCCCATTTGTTATTGCTGCCGCCACAATAGTCCATCTTGTTTTCCTTCACCAAACTGGCTCAAATAACCCCACAGGGATTAATTCGGACGCTGACAAGATTTCCTTTCATCCTTATTTCTCCTATAAGGACCTCCTAGGGTTTGCAGCCCTCCTTCTTGCTCTTATTTCTATTGCTCTGTTCTCCCCTAATCTGCTAGGAGACCCAGACAATTTCACACCGGCTAACCCCCTTGTCACACCTCCCCATATCAAGCCTGAGTGATATTTCCTATTTGCTTACGCCATTCTACGCTCAATTCCAAACAAACTTGGAGGAGTCCTAGCCCTGCTATCCTCAATTCTAGTTCTTATGGTAGTCCCCATCCTACACACTTCCAAACAACGAGGGCTTACTTTCCGCCCACTAACCCAATTTCTCTTCTGGCTCCTCGTGGCAGATGTTGCTGTGCTAACATGAATTGGGGGCATGCCGGTTGAACACCCATTTGTCATTATTGGTCAAATT-------------------------------------------------------------------------------------------------------------------------------------------------------------------------------------]
[CohCHY9     ---------------------------------------------------------TCATGTGGAATTTCGGCTCGCTTCTAGGCCTTTGTCTAGCCGCCCAAATCTTGACTGGCTTGTTCCTCGCTATACATTACACCTCGGATATCGCCACAGCCTTTTCATCTGTAGCCCACATTTGCCGAGACGTTAACTACGGCTGACTAATCCGGAATATGCATGCAAACGGCGCATCTTTCTTCTTTATTTGCATCTACCTCCATATCGGCCGAGGCCTTTATTACGGCTCATACCTTTATAAAGAAACATGAAATGTAGGAGTTATTCTTCTACTCCTAGTTATAATGACCGCTTTCGTAGGATATGTCCTTCCCTGAGGACAAATGTCCTTCTGAGGTGCCACTGTTATTACCAACCTACTTTCTGCCGTTCCTTACGTAGGTAACGCCCTGGTTCAATGAATCTGAGGGGGGTTCTCCGTAGATAACGCTACCTTAACCCGATTCTTCGCCTTTCACTTCCTCTTCCCATTTGTTATTGCTGCCGCCACAATAGTCCATCTTGTTTTCCTTCACCAAACTGGCTCAAATAACCCCACAGGGATTAATTCGGACGCTGACAAGATTTCCTTTCATCCTTATTTCTCCTATAAGGACCTCCTAGGGTTTGCAGCCCTCCTTCTTGCTCTTATTTCTATTGCTCTGTTCTCCCCTAATCTGCTAGGAGACCCAGACAATTTCACACCGGCTAACCCCCTTGTCACGCCTCCCCATATCAAGCCTGAGTGATATTTCCTATTTGCTTACGCCATTCTACGCTCAATTCCAAACAAACTTGGAGGAGTCCTAGCCCTGCTATCCTCAATTCTAGTTCTTATGGTAGTCCCCATCCTACACACTTCCAAACAACGAGGGCTTACTTTCCGCCCACTAACCCAATTTCTCTTCTGGCTCCTCGTGGCAGACGTTGCTGTGCTAACATGAATTGGGGGCATGCCGGTTGAACACCCATTTGTCATTATTGGTCAAATTGCCTCCTTCCTTTACTTCTTCTTGTTCCNTGTACTCGCTCCCACCGTGAGCTGGGTAGAAAACAAGGTTCTTGAATGACAATGCACTAGTA------------------------------------------------------------------------------------------]

;
end;

BEGIN	TRAITS;
		Dimensions	NTRAITS=4;
		Format	labels=yes	missing=?	separator=Comma;
		TraitLabels	ELZ	SFG	TRC	CHY;
		Matrix
CohELZ1  	1,0,0,0
CohELZ2  	1,0,0,0
CohELZ4  	1,0,0,0
CohELZ5  	1,0,0,0
CohELZ6  	1,0,0,0
CohELZ7  	1,0,0,0
CohELZ9  	1,0,0,0
CohELZ12 	1,0,0,0
CohSFGb1 	0,1,0,0
CohSFGb2 	0,1,0,0
CohSFGb3 	0,1,0,0
CohSFGb4 	0,1,0,0
CohSFGb5 	0,1,0,0
CohSFGb6 	0,1,0,0
CohSFGb7 	0,1,0,0
CohSFGb8 	0,1,0,0
CohSFGb10	0,1,0,0
CohSFGb11	0,1,0,0
CohSFGb12	0,1,0,0
CohSFG1  	0,1,0,0
CohSFG2  	0,1,0,0
CohSFG3  	0,1,0,0
CohSFG4  	0,1,0,0
CohELZ15 	1,0,0,0
CohELZ14 	1,0,0,0
CohELZ13 	1,0,0,0
CohTRC3  	0,0,1,0
CohTRC2  	0,0,1,0
CohTRC1  	0,0,1,0
CohCHY7  	0,0,0,1
CohCHY6  	0,0,0,1
CohCHY5  	0,0,0,1
CohCHY4  	0,0,0,1
CohCHY3  	0,0,0,1
CohCHY2  	0,0,0,1
CohCHY1  	0,0,0,1
CohSFG7  	0,1,0,0
CohCHY13 	0,0,0,1
CohELZ18 	1,0,0,0
CohELZ17 	1,0,0,0
CohELZ16 	1,0,0,0
CohCHY15 	0,0,0,1
CohSFG5 	0,1,0,0

;
END;

BEGIN DNASP;
CHROMOSOMALLOCATION= mitochondrial;
GENOME= Haploid;
END; 
