# Supplementary material for: Introgression between ecologically distinct species following increased salinity in the Colorado Delta- Worldwide implications for impacted estuary diversity
Source: PeerJ. 2017 Dec 12;5:e4056. doi: 10.7717/peerj.4056 (PMC5731342; doi:10.7717/peerj.4056)
Supplement: Data S7 [file peerj-05-4056-s012.xls]

## Sheet: Counts
	X-ray Colpichthys vertebral data
Geo	Scan #	Specimen	SL(mm)	Vert. Count	Exp hemal sp	Note
	1581-01	LACM	-	46	10
	1581-02	LACM	-	46	9
	1581-03	LACM	-	48	11
7	1582-01	CohELZ2	56.35	42	0
7	1582-02	CohELZ3	63	42	0
7	1582-03	CohELZ7	86.05	42	0
7	1582-04	CohELZ9	63.9	41	0
7	1582-05	CohELZ10	66.8	43	0
7	1582-06	CohELZ11	57.8	42	0
6	1583-01	CohCHY4	65.2	43	0
6	1583-02	CohCHY8	61.3	42	0
8	1583-03	CohSFGb7	47.8	42	0
8	1583-04	CohSFGb9	39	42	0
3	1584-01	CorPRIc1	70.8	45	0	<
3	1584-02	CohPRIc1	74.5	44	0	<
3	1584-03	CohPRIc2	72.3	43	4
3	1584-04	CorPRIc8	77.9	44	0	<
4	1584-05	CorSGU1	108.95	45	9
4	1585-01	CohSGU1	54.2	44	0	<
12	1585-02	CorYAV1	44.9	45	9
1	1585-03	CorANI4	38.6	48	5
9	1585-04	CorADR4	48.25	47	5
8	1585-05	CohSFGb9	39	42	0
5	1730-1	CohTRC1	123.6	43	0
5	1730-2	CohTRC2	42.2	39	0
5	1730-3	CohTRC3	101.18	42	0
4	1730-4	CohSGU1	54.2	43	0
4	1730-5	CorSGU2	75.7	45	8
2	1730-6	CorESM1	98.35	47	11
11	1730-7	CorSLD1	91.4	46	10
3	1731-1	CohPRIc2	72.3	43	4
3	1731-2	CorPRIc2	75.15	47	10
3	1731-3	CorPRIc3	72.7	46	9
3	1731-4	CorPRIc4	67.65	46	6
3	1731-5	CorPRIc5	77.95	46	9
3	1731-6	CorPRIc6	80.1	46	7
3	1731-7	CorPRIc7	72.8	46	9
3	1731-8	CorPRIc8	77.9	44	0
7	1732-1	CohELZ1	81.95	42	0
7	1732-2	CohELZ4	68	41	0
7	1732-3	CohELZ5	98.5	41	0
7	1732-4	CohELZ6	71.75	40	0
7	1732-5	CohELZ8	81.1	42	0
7	1732-6	CohELZ12	54.35	41	0
7	1732-7	CohELZ13	67.6	42	0
7	1732-8	CohELZ14	62.5	41	0
7	1733-1	CohELZ15	66.2	41	0
7	1733-2	CohELZ16	57.9	42	0
7	1733-3	CohELZ17	91	42	0
7	1733-4	CohELZ18	100.4	41	0
8	1733-5	CohSFG1	54.2	39	0
8	1733-6	CohSFG2	58.2	41	0
8	1733-7	CohSFG3	26.1	42	0
8	1733-8	CohSFG4	30.2	39	0
8	1733-9	CohSFG5	30	40	0
8	1733-10	CohSFG6	30.6	41	0
8	1733-11	CohSFG7	30.9	41	0
6	1734-1	CohCHY1	83	41	0
6	1734-2	CohCHY2	95.7	43	0
6	1734-3	CohCHY3	84.4	41	0
6	1734-4	CohCHY5	56.5	41	0
6	1734-5	CohCHY6	65	42	0
6	1734-6	CohCHY7	80.7	41	0
6	1734-7	CohCHY9	60.3	42	0
6	1756-1	CohCHY10	84.1	42	0
6	1756-2	CohCHY11	95	42	0
6	1756-3	CohCHY12	101.9	42	0
6	1756-4	CohCHY13	84.1	42	0
6	1756-5	CohCHY14	93.6	43	0
6	1756-6	CohCHY15	83.9	43	0
9	1757-1	CorADR1	55.1	48	10
9	1757-2	CorADR2	53.9	45	8
9	1757-3	CorADR3	50.55	46	7
9	1757-4	CorADR5	53.6	47	6
9	1757-5	CorADR6	47.3	47	7
9	1757-6	CorADR7	55.2	46	9
9	1757-7	CorADR8	47.9	47	8
9	1757-8	CorADR9	44	47	9
9	1757-9	CorADR10	48	47	10
10	1758-1	CorNWC1	47.65	47	8
10	1758-2	CorNWC2	47.3	47	7
10	1758-3	CorNWC3	27.1	46	N/A	specimen too small
10	1758-4	CorNWC4	27.5	46	N/A	specimen too small
10	1758-5	CorNWC5	28.9	46	N/A	specimen too small
10	1758-6	CorNWC6	27	48	N/A	specimen too small
10	1758-7	CorNWC7	29.6	47	N/A	specimen too small
10	1758-8	CorNWC8	28.2	46	N/A	specimen too small
8	1759-1	CohSFGb1	48.2	43	0
8	1759-2	CohSFGb2	35.2	42	0
8	1759-3	CohSFGb3	43.5	40	0
8	1759-4	CohSFGb4	46.05	42	0
8	1759-5	CohSFGb5	46.3	42	0
8	1759-6	CohSFGb6	36.7	42	0
8	1759-7	CohSFGb8	45.4	42	0
8	1759-8	CohSFGb10	39.8	43	0
8	1759-9	CohSFGb11	40	42	0
8	1759-10	CohSFGb12	33.1	41	0
12	1760-1	CorYAV2	48.45	45	8
12	1760-2	CorYAV3	46.1	45	9
12	1760-3	CorYAV4	26.35	45	N/A	specimen too small
12	1760-4	CorYAV5	24.8	48	N/A	specimen too small
12	1760-5	CorYAV6	35.5	48	7
12	1760-6	CorYAV7	26.1	47	N/A	specimen too small
1	1761-1	CorANI1	34	48	9
1	1761-2	CorANI2	37.25	48	8
1	1761-3	CorANI3	33.6	49	10
1	1761-4	CorANI5	36.2	49	7
1	1761-5	CorANI6	38.4	47	8
1	1761-6	CorANI7	35.5	48	9
1	1761-7	CorANI8	32.85	47	8
1	1761-8	CorANI9	31.85	49	9
1	1761-9	CorANI10	33.6	48	8

## Sheet: Scan info
Scan #	kVp	mA	duration
1581	40	3	8’8”
1582	35	3	7’40”
1583	35	3	6’26”
1584	35	3	6’42”
1585	35	3	5’23”
1730	40	3	14’17”
1731	40	3	19’43”
1732	40	3	12’13”
1733	40	3	11’57”
1734	40	3	11’21”
1756	40	3	10'58”
1757	40	3	6'54”
1758	31	3	5'27”
1759	31	3	6'35”
1760	31	3	5'43”
1761	31	3	5'47”
